# Supplementary material for: Explaining Echis: Proteotranscriptomic Profiling of Echis carinatus carinatus Venom
Source: Toxins (Basel). 2025 Jul 16;17(7):353. doi: 10.3390/toxins17070353 (PMC12298760; doi:10.3390/toxins17070353)
Supplement: Supplementary file 1 [file toxins-17-00353-s001.zip]

Archive with 4 entries (4 files):
- Supplementary File S1_Revised.xlsx
- Supplementary FIle S2_Revised.xlsx
- Supplementary_Figures_Revised.pdf
- Supplementary_Tables_revised.pdf
