# Supplementary material for: Explaining Echis: Proteotranscriptomic Profiling of Echis carinatus carinatus Venom
Source: Toxins (Basel). 2025 Jul 16;17(7):353. doi: 10.3390/toxins17070353 (PMC12298760; doi:10.3390/toxins17070353)
Supplement: Supplementary file 1 [file toxins-17-00353-s001.zip › Supplementary File S1_Revised.xlsx]

## Sheet: EcCaKA05_VGR_Int
Isoform Ids	EcCaKA05_Int	EcCaKA05_VGR	M	P-value	Family	% Abundance	Annotation(NCBI-NR)
TRINITY_DN2634_c0_g1_i19	0.5	302.989	9.24312	0.999623	3-FTx	0.00592688	P80958.2RecName: Full=Cobrotoxin-b; Short=CBT-b; AltName: Full=Atratoxin-b; AltName: Full=Cobrotoxin III; Short=CBT-III; AltName: Full=Cobrotoxin IV; Short=CBT IV; AltName: Full=NT3; AltName: Full=Short neurotoxin; Flags: Precursor
TRINITY_DN15530_c0_g1_i2	0.5	228.261	8.83454	0.999484	3-FTx		Q9YGI2.1RecName: Full=Probable weak neurotoxin NNAM1; Flags: Precursor
TRINITY_DN2634_c0_g1_i6	0.5	67.9348	7.08608	0.997755	3-FTx		P82463.1RecName: Full=Muscarinic toxin-like protein 2; Short=MTLP-2
TRINITY_DN207326_c0_g1_i1	3.04743	65.2174	4.41959	0.997489	3-FTx		UMW88213.1three-finger toxin
TRINITY_DN2634_c0_g1_i1	0.5	63.8587	6.99681	0.997562	3-FTx		P80958.2RecName: Full=Cobrotoxin-b; Short=CBT-b; AltName: Full=Atratoxin-b; AltName: Full=Cobrotoxin III; Short=CBT-III; AltName: Full=Cobrotoxin IV; Short=CBT IV; AltName: Full=NT3; AltName: Full=Short neurotoxin; Flags: Precursor
TRINITY_DN15530_c0_g1_i1	0.5	58.4239	6.86849	0.997183	3-FTx		Q9DEQ3.1RecName: Full=Neurotoxin homolog NL1; Flags: Precursor
TRINITY_DN2634_c0_g1_i11	0.5	50.2718	6.65168	0.996451	3-FTx		P82463.1RecName: Full=Muscarinic toxin-like protein 2; Short=MTLP-2
TRINITY_DN2634_c0_g1_i10	0.5	10.8696	4.44222	0.969899	3-FTx		Q53B49.1RecName: Full=Short neurotoxin OH-35; Flags: Precursor
TRINITY_DN1138_c0_g1_i2	0.5	4054.35	12.9853	0.999986	5'-NT	0.0450405	XP_026548670.1snake venom 5'-nucleotidase-like, partial
TRINITY_DN1138_c0_g1_i1	232.824	2279.89	3.29166	0.997583	5'-NT		XP_026548670.1snake venom 5'-nucleotidase-like, partial
TRINITY_DN40244_c0_g1_i1	0.5	65.2174	7.02719	0.997608	5'-NT		ETE67245.15'-nucleotidase, partial
TRINITY_DN58307_c0_g1_i1	0.5	16.3044	5.02719	0.981583	5'-NT		KAG8147587.1putative Venom 5'-nucleotidase protein, partial
TRINITY_DN1138_c0_g1_i4	0.5	16.3044	5.02719	0.981583	5'-NT		XP_026548670.1snake venom 5'-nucleotidase-like, partial
TRINITY_DN25839_c0_g1_i1	0.5	6.79348	3.76415	0.947479	5'-NT		XP_013923953.1PREDICTED: 5'-nucleotidase domain-containing protein 2-like
TRINITY_DN45967_c0_g1_i1	0.5	4.07609	3.02719	0.902015	5'-NT		A0A2I4HXH5.1RecName: Full=Snake venom 5'-nucleotidase; Short=5'-NT; AltName: Full=Ecto-5'-nucleotidase; Flags: Precursor
TRINITY_DN2634_c0_g1_i18	0.5	7885.87	13.9451	0.999995	C-3FTx	0.0627642	Q9W6W9.1RecName: Full=Cytotoxin 4N; AltName: Full=Cardiotoxin-4N; Short=CTX-4N; Flags: Precursor
TRINITY_DN2634_c0_g1_i9	0.5	1092.39	11.0933	0.999919	C-3FTx		Q91996.1RecName: Full=Cardiotoxin 7''; AltName: Full=Cardiotoxin 7'; AltName: Full=Cardiotoxin VII; Flags: Precursor
TRINITY_DN1063_c0_g1_i3	274.878	2766.31	3.3311	0.998999	Carboxypeptidase D	0.0278582	XP_026578833.1carboxypeptidase D
TRINITY_DN1063_c0_g1_i1	267.564	1218.75	2.18745	0.973775	Carboxypeptidase D		XP_039222891.1carboxypeptidase D
TRINITY_DN270_c0_g2_i4	119.459	351022	11.5208	1	Snaclec	11.9123	Q6X5S3.1RecName: Full=Snaclec 1; AltName: Full=C-type lectin 1; Short=CTL-1; Flags: Precursor
TRINITY_DN1314_c0_g1_i25	90.8134	261061	11.4892	1	Snaclec		Q6X5S1.1RecName: Full=Snaclec 5; AltName: Full=C-type lectin 5; Short=CTL-5; Flags: Precursor
TRINITY_DN1253_c2_g2_i9	62.1676	162598	11.3529	1	Snaclec		BAP39929.1C-type lectin B subunit, partial
TRINITY_DN291_c2_g1_i8	48.7589	141738	11.5053	1	Snaclec		UMW88220.1C-type lectin
TRINITY_DN270_c0_g2_i2	35.3502	119726	11.7257	1	Snaclec		Q7T247.1RecName: Full=Snaclec echicetin subunit beta; Flags: Precursor
TRINITY_DN270_c0_g3_i1	46.3209	118243	11.3178	1	Snaclec		Q7T045.1RecName: Full=Snaclec coagulation factor X-activating enzyme light chain 1; AltName: Full=VL factor X activator light chain 1; Short=VLFXA light chain 1; Contains: RecName: Full=Snaclec coagulation factor X-activating enzyme light chain 1 alternate form; Flags: Precursor
TRINITY_DN291_c2_g2_i1	42.0545	101534	11.2374	1	Snaclec		QBF53411.1C-type lectin-like Snaclec-9
TRINITY_DN1068_c4_g3_i2	29.8648	74735.1	11.2891	1	Snaclec		Q7T248.2RecName: Full=Snaclec echicetin subunit alpha; Flags: Precursor
TRINITY_DN291_c2_g1_i3	32.9122	69686.2	11.048	1	Snaclec		UMW88220.1C-type lectin
TRINITY_DN1068_c4_g2_i1	23.77	69648.1	11.5167	1	Snaclec		P81017.1RecName: Full=Snaclec echicetin subunit alpha
TRINITY_DN1253_c2_g1_i3	15.2371	52222.9	11.7429	1	Snaclec		Q6T7B6.1RecName: Full=Snaclec 2; AltName: Full=C-type lectin 2; Flags: Precursor
TRINITY_DN10122_c0_g1_i2	10.3613	26868.2	11.3405	0.999999	Snaclec		Q7T2Q1.1RecName: Full=Snaclec EMS16 subunit alpha; Short=EMS16A; Flags: Precursor
TRINITY_DN4812_c1_g1_i3	6.09486	26205.2	12.07	0.999999	Snaclec		Q7T2Q0.1RecName: Full=Snaclec EMS16 subunit beta; Short=EMS16B; Flags: Precursor
TRINITY_DN10122_c0_g1_i3	9.14229	16179.4	10.7893	0.999997	Snaclec		Q7T2Q1.1RecName: Full=Snaclec EMS16 subunit alpha; Short=EMS16A; Flags: Precursor
TRINITY_DN1253_c2_g2_i3	3.04743	13440.2	12.1067	0.999996	Snaclec		BAP39954.1C-type lectin F IX/X A, partial
TRINITY_DN10122_c1_g1_i1	6.09486	12779.9	11.034	0.999996	Snaclec		Q7T248.2RecName: Full=Snaclec echicetin subunit alpha; Flags: Precursor
TRINITY_DN13727_c0_g1_i1	0.609486	6672.56	13.4184	0.999993	Snaclec		BAP39929.1C-type lectin B subunit, partial
TRINITY_DN8814_c1_g1_i1	3.65692	6279.89	10.7459	0.999992	Snaclec		B4XSZ0.1RecName: Full=Snaclec A15; AltName: Full=C-type lectin A15; Flags: Precursor
TRINITY_DN10122_c0_g1_i1	1.82846	6046.2	11.6912	0.99999	Snaclec		B5U6Y7.1RecName: Full=Snaclec CTL-Eoc125; AltName: Full=C-type lectin-like CTL-Eoc125; Flags: Precursor
TRINITY_DN1253_c2_g2_i6	9.14229	5824.73	9.31542	0.99999	Snaclec		BAP39954.1C-type lectin F IX/X A, partial
TRINITY_DN13727_c0_g1_i2	0.5	5351.9	13.3858	0.999989	Snaclec		BAP39929.1C-type lectin B subunit, partial
TRINITY_DN1253_c2_g2_i4	2.43794	4671.2	10.9039	0.999989	Snaclec		UMW88220.1C-type lectin
TRINITY_DN3350_c2_g2_i8	0.609486	4319.3	12.7909	0.999988	Snaclec		BAP39929.1C-type lectin B subunit, partial
TRINITY_DN21569_c0_g1_i10	0.5	4311.14	13.0739	0.999988	Snaclec		UMW88229.1C-type lectin
TRINITY_DN39021_c0_g1_i3	1.21897	4150.82	11.7335	0.999986	Snaclec		BAP39929.1C-type lectin B subunit, partial
TRINITY_DN3793_c1_g1_i1	0.5	3729.62	12.8648	0.999984	Snaclec		B4XSZ2.1RecName: Full=Snaclec A2; AltName: Full=C-type lectin A2; Flags: Precursor
TRINITY_DN10047_c0_g1_i2	1.82846	3569.3	10.9308	0.999982	Snaclec		BAN89423.1c-type_lectin_beta-subunit
TRINITY_DN339897_c0_g1_i1	0.609486	3365.49	12.4309	0.999981	Snaclec		UMW88217.1C-type lectin
TRINITY_DN5231_c6_g1_i1	7.31383	2862.77	8.61257	0.999971	Snaclec		UMK70484.1C-type lectin 12
TRINITY_DN312_c3_g1_i4	0.609486	2161.69	11.7923	0.999963	Snaclec		UMW88229.1C-type lectin
TRINITY_DN31_c1_g3_i2	12.1897	2141.31	7.45668	0.999963	Snaclec		UMW88272.1C-type lectin
TRINITY_DN21569_c0_g1_i6	0.5	1997.28	11.9638	0.999962	Snaclec		UMW88229.1C-type lectin
TRINITY_DN21569_c0_g1_i3	0.609486	1574.73	11.3352	0.999955	Snaclec		UMW88229.1C-type lectin
TRINITY_DN34215_c0_g1_i2	1.21897	1410.33	10.1761	0.999945	Snaclec		UMW88263.1C-type lectin
TRINITY_DN1314_c6_g1_i2	0.609486	1377.72	11.1424	0.999942	Snaclec		UMW88229.1C-type lectin
TRINITY_DN10122_c2_g1_i1	1.21897	1366.85	10.131	0.999942	Snaclec		BAP39929.1C-type lectin B subunit, partial
TRINITY_DN2016_c0_g1_i15	0.5	1279.89	11.3218	0.999934	Snaclec		UMK70484.1C-type lectin 12
TRINITY_DN10530_c0_g2_i1	0.609486	1277.17	11.0331	0.999933	Snaclec		UMW88220.1C-type lectin
TRINITY_DN21569_c0_g1_i16	0.5	1067.94	11.0606	0.999915	Snaclec		UMW88229.1C-type lectin
TRINITY_DN291_c2_g1_i5	0.5	941.577	10.8789	0.9999	Snaclec		Q9PSM9.1RecName: Full=Snaclec coagulation factor IX/factor X-binding protein subunit A; Short=IX/X-BP subunit A; AltName: Full=ECLV IX/X-BP subunit A
TRINITY_DN39021_c0_g1_i4	0.5	922.555	10.8495	0.9999	Snaclec		UMW88229.1C-type lectin
TRINITY_DN1314_c6_g1_i1	0.5	888.587	10.7954	0.999894	Snaclec		BAP39929.1C-type lectin B subunit, partial
TRINITY_DN1314_c0_g1_i31	0.5	862.772	10.7528	0.99989	Snaclec		Q6X5S1.1RecName: Full=Snaclec 5; AltName: Full=C-type lectin 5; Short=CTL-5; Flags: Precursor
TRINITY_DN1253_c2_g2_i7	0.5	653.533	10.3521	0.999836	Snaclec		UMW88220.1C-type lectin
TRINITY_DN21569_c0_g1_i15	1.82846	566.576	8.2755	0.999805	Snaclec		UMW88229.1C-type lectin
TRINITY_DN31_c1_g1_i4	10.3613	548.913	5.72731	0.999792	Snaclec		XP_015685339.2C-type lectin BpLec-like
TRINITY_DN21569_c0_g1_i17	0.5	510.87	9.99681	0.999776	Snaclec		UMW88229.1C-type lectin
TRINITY_DN13727_c1_g1_i1	0.5	501.359	9.9697	0.99977	Snaclec		AEJ31967.1C-type lectin 1
TRINITY_DN291_c2_g1_i7	0.609486	463.315	9.57019	0.999746	Snaclec		UMW88274.1C-type lectin
TRINITY_DN1314_c0_g1_i3	0.5	210.598	8.71835	0.999439	Snaclec		Q6X5S1.1RecName: Full=Snaclec 5; AltName: Full=C-type lectin 5; Short=CTL-5; Flags: Precursor
TRINITY_DN270_c0_g3_i3	1.82846	201.087	6.78105	0.999412	Snaclec		Q7T045.1RecName: Full=Snaclec coagulation factor X-activating enzyme light chain 1; AltName: Full=VL factor X activator light chain 1; Short=VLFXA light chain 1; Contains: RecName: Full=Snaclec coagulation factor X-activating enzyme light chain 1 alternate form; Flags: Precursor
TRINITY_DN10047_c0_g1_i1	0.5	186.141	8.54026	0.999369	Snaclec		UMW88270.1C-type lectin
TRINITY_DN39021_c0_g1_i9	0.5	167.12	8.38474	0.999284	Snaclec		UMW88229.1C-type lectin
TRINITY_DN1314_c0_g1_i12	0.5	108.696	7.76415	0.998783	Snaclec		Q6X5S1.1RecName: Full=Snaclec 5; AltName: Full=C-type lectin 5; Short=CTL-5; Flags: Precursor
TRINITY_DN3419_c3_g2_i1	0.5	105.978	7.72763	0.998745	Snaclec		XP_039216155.1C-type lectin domain family 11 member A
TRINITY_DN2812_c0_g1_i26	0.5	105.978	7.72763	0.998745	Snaclec		UMW88229.1C-type lectin
TRINITY_DN67971_c0_g1_i1	0.5	101.902	7.67104	0.998684	Snaclec		KAG8138560.1putative C-type lectin BfL-1 protein
TRINITY_DN2016_c0_g1_i22	0.5	97.8261	7.61215	0.99862	Snaclec		B4XSZ0.1RecName: Full=Snaclec A15; AltName: Full=C-type lectin A15; Flags: Precursor
TRINITY_DN1253_c2_g1_i22	0.5	96.4674	7.59197	0.998599	Snaclec		Q6T7B6.1RecName: Full=Snaclec 2; AltName: Full=C-type lectin 2; Flags: Precursor
TRINITY_DN4040_c0_g1_i3	0.5	93.75	7.55075	0.998565	Snaclec		XP_039213041.1C-type lectin domain family 2 member D-like isoform X2
TRINITY_DN9535_c0_g2_i1	0.5	91.0327	7.50831	0.998504	Snaclec		UMW88229.1C-type lectin
TRINITY_DN1314_c0_g1_i2	0.5	81.5218	7.34911	0.998281	Snaclec		Q6X5S1.1RecName: Full=Snaclec 5; AltName: Full=C-type lectin 5; Short=CTL-5; Flags: Precursor
TRINITY_DN291_c2_g1_i10	0.5	76.087	7.24958	0.998072	Snaclec		UMW88220.1C-type lectin
TRINITY_DN9535_c0_g2_i6	0.5	74.7283	7.22358	0.998027	Snaclec		UMW88229.1C-type lectin
TRINITY_DN270_c0_g2_i5	0.5	73.3696	7.19711	0.997947	Snaclec		Q6X5S8.1RecName: Full=Snaclec 3; AltName: Full=C-type lectin 3; Short=CTL-3; Flags: Precursor
TRINITY_DN312_c3_g1_i5	0.5	72.0109	7.17014	0.997907	Snaclec		UMW88229.1C-type lectin
TRINITY_DN95691_c0_g9_i1	1.82846	67.9348	5.21545	0.997707	Snaclec		KAG8140720.1putative C-type lectin protein, partial
TRINITY_DN31_c1_g1_i3	3.04743	65.2174	4.41959	0.997489	Snaclec		XP_039206067.1C-type lectin BpLec-like isoform X1
TRINITY_DN39021_c0_g1_i2	0.5	47.5544	6.57151	0.996227	Snaclec		BAP39929.1C-type lectin B subunit, partial
TRINITY_DN5074_c0_g1_i4	0.5	42.1196	6.39642	0.995373	Snaclec		UMW88229.1C-type lectin
TRINITY_DN18338_c0_g1_i1	0.5	31.25	5.96579	0.992776	Snaclec		Q6X5S8.1RecName: Full=Snaclec 3; AltName: Full=C-type lectin 3; Short=CTL-3; Flags: Precursor
TRINITY_DN39021_c0_g1_i10	0.5	31.25	5.96579	0.992776	Snaclec		BAP39929.1C-type lectin B subunit, partial
TRINITY_DN31_c1_g3_i1	0.5	31.25	5.96579	0.992776	Snaclec		XP_058038163.1C-type lectin BpLec-like isoform X1
TRINITY_DN1855_c0_g1_i7	0.5	29.8913	5.90165	0.992435	Snaclec		Q6X5T5.1RecName: Full=Snaclec 1; AltName: Full=C-type lectin 1; Flags: Precursor
TRINITY_DN2812_c0_g1_i5	0.5	29.8913	5.90165	0.992435	Snaclec		BAP39929.1C-type lectin B subunit, partial
TRINITY_DN2405_c0_g1_i10	0.5	28.5326	5.83454	0.992078	Snaclec		B4XSZ8.1RecName: Full=Snaclec A8; AltName: Full=C-type lectin A8
TRINITY_DN3883_c0_g1_i6	0.5	28.5326	5.83454	0.992078	Snaclec		UMW88222.1C-type lectin, partial
TRINITY_DN291_c2_g1_i13	0.5	27.1739	5.76415	0.991264	Snaclec		UMW88274.1C-type lectin
TRINITY_DN312_c3_g1_i1	0.5	24.4565	5.61215	0.989596	Snaclec		UMW88229.1C-type lectin
TRINITY_DN15108_c0_g1_i6	0.5	21.7391	5.44222	0.988154	Snaclec		Q6X5S8.1RecName: Full=Snaclec 3; AltName: Full=C-type lectin 3; Short=CTL-3; Flags: Precursor
TRINITY_DN377985_c0_g1_i1	0.5	17.6631	5.14266	0.98445	Snaclec		XP_039183480.1C-type lectin domain family 3 member A
TRINITY_DN270_c0_g3_i2	0.5	16.3044	5.02719	0.981583	Snaclec		Q7T045.1RecName: Full=Snaclec coagulation factor X-activating enzyme light chain 1; AltName: Full=VL factor X activator light chain 1; Short=VLFXA light chain 1; Contains: RecName: Full=Snaclec coagulation factor X-activating enzyme light chain 1 alternate form; Flags: Precursor
TRINITY_DN3883_c0_g1_i3	0.5	14.9457	4.90165	0.979888	Snaclec		UMW88222.1C-type lectin, partial
TRINITY_DN2405_c0_g1_i8	0.5	12.2283	4.61215	0.973123	Snaclec		B4XSZ8.1RecName: Full=Snaclec A8; AltName: Full=C-type lectin A8
TRINITY_DN29487_c0_g2_i3	0.5	10.8696	4.44222	0.969899	Snaclec		XP_029141912.1C-type lectin domain family 2 member A-like
TRINITY_DN3350_c2_g2_i4	0.5	10.8696	4.44222	0.969899	Snaclec		UMW88229.1C-type lectin
TRINITY_DN10530_c0_g1_i1	1.21897	10.8696	3.15656	0.963565	Snaclec		UNJ97079.1C-type lectin, partial
TRINITY_DN4040_c0_g1_i1	0.5	9.51087	4.24958	0.965974	Snaclec		XP_039213041.1C-type lectin domain family 2 member D-like isoform X2
TRINITY_DN21569_c0_g1_i11	0.5	9.51087	4.24958	0.965974	Snaclec		UMW88229.1C-type lectin
TRINITY_DN1253_c2_g2_i2	0.5	9.51087	4.24958	0.965974	Snaclec		BAP39954.1C-type lectin F IX/X A, partial
TRINITY_DN29487_c0_g2_i2	0.5	8.15218	4.02719	0.95537	Snaclec		XP_029141912.1C-type lectin domain family 2 member A-like
TRINITY_DN2812_c0_g1_i12	0.5	8.15218	4.02719	0.95537	Snaclec		BAP39929.1C-type lectin B subunit, partial
TRINITY_DN34443_c0_g1_i2	0.5	8.15218	4.02719	0.95537	Snaclec		XP_039205130.1C-type lectin domain family 4 member E-like
TRINITY_DN21569_c0_g1_i12	0.5	8.15218	4.02719	0.95537	Snaclec		UMW88229.1C-type lectin
TRINITY_DN21569_c0_g1_i13	0.5	8.15218	4.02719	0.95537	Snaclec		UMW88229.1C-type lectin
TRINITY_DN67971_c0_g1_i2	0.5	8.15218	4.02719	0.95537	Snaclec		KAG8138560.1putative C-type lectin BfL-1 protein
TRINITY_DN58197_c1_g1_i3	1.82846	8.15218	2.15656	0.922831	Snaclec		XP_039213086.1C-type lectin domain family 2 member D-like isoform X1
TRINITY_DN21569_c0_g1_i2	0.5	6.79348	3.76415	0.947479	Snaclec		UMW88229.1C-type lectin
TRINITY_DN44321_c0_g1_i1	0.5	6.79348	3.76415	0.947479	Snaclec		XP_034262080.1C-type lectin domain family 4 member K-like isoform X1
TRINITY_DN330659_c0_g1_i1	0.5	6.79348	3.76415	0.947479	Snaclec		Q7LZ71.1RecName: Full=Snaclec coagulation factor IX-binding protein subunit A; Short=IX-bp subunit A
TRINITY_DN21569_c0_g1_i1	0.5	5.43479	3.44222	0.922852	Snaclec		UMW88229.1C-type lectin
TRINITY_DN291_c2_g1_i4	0.5	5.43479	3.44222	0.922852	Snaclec		BAP39929.1C-type lectin B subunit, partial
TRINITY_DN16963_c0_g1_i12	0.5	4.07609	3.02719	0.902015	Snaclec		XP_039197835.1C-type lectin domain family 2 member B-like
TRINITY_DN20221_c0_g1_i1	0.5	36.6848	6.19711	0.99439	CVF	0.000351434	3FRP_BCrystal Structure of Cobra Venom Factor, a Co-factor for C3- and C5 convertase CVFBb
TRINITY_DN34804_c0_g1_i1	0.5	5.43479	3.44222	0.922852	CVF		Q91132.1RecName: Full=Cobra venom factor; Short=CVF; Short=CVFk; AltName: Full=Complement C3 homolog; Contains: RecName: Full=Cobra venom factor alpha chain; Contains: RecName: Full=Cobra venom factor gamma chain; Contains: RecName: Full=Cobra venom factor beta chain; Flags: Precursor
TRINITY_DN469715_c0_g1_i1	0.5	4.07609	3.02719	0.902015	CVF		3FRP_BCrystal Structure of Cobra Venom Factor, a Co-factor for C3- and C5 convertase CVFBb
TRINITY_DN34804_c0_g1_i2	0.5	4.07609	3.02719	0.902015	CVF		Q91132.1RecName: Full=Cobra venom factor; Short=CVF; Short=CVFk; AltName: Full=Complement C3 homolog; Contains: RecName: Full=Cobra venom factor alpha chain; Contains: RecName: Full=Cobra venom factor gamma chain; Contains: RecName: Full=Cobra venom factor beta chain; Flags: Precursor
TRINITY_DN1242_c2_g2_i4	12.1897	74324.8	12.574	1	Disintegrin	0.797403	P82465.2RecName: Full=Disintegrin EC6 subunit alpha; Short=EC6A; Flags: Precursor
TRINITY_DN366_c0_g2_i1	6.09486	29164.4	12.2243	0.999999	Disintegrin		P82465.2RecName: Full=Disintegrin EC6 subunit alpha; Short=EC6A; Flags: Precursor
TRINITY_DN1242_c2_g2_i3	1.82846	9156.25	12.2899	0.999995	Disintegrin		Q3BER1.1RecName: Full=Disintegrin ocellatusin; AltName: Full=Short ocellatusion precursor Eo10c-10; Flags: Precursor
TRINITY_DN1242_c2_g2_i5	0.5	578.805	10.1769	0.999813	Disintegrin		P0C6A3.1RecName: Full=Disintegrin EMS11A
TRINITY_DN366_c0_g2_i3	0.5	251.359	8.9736	0.999541	Disintegrin		P82465.2RecName: Full=Disintegrin EC6 subunit alpha; Short=EC6A; Flags: Precursor
TRINITY_DN829_c0_g2_i11	0.5	176.631	8.46459	0.999329	Disintegrin		P82466.1RecName: Full=Disintegrin EC6 subunit beta; Short=EC6B
TRINITY_DN198_c1_g1_i1	0.5	126.359	7.98138	0.998991	Disintegrin		Q5EE07.1RecName: Full=Disintegrin
TRINITY_DN10102_c1_g2_i1	0.5	88.3153	7.46459	0.998427	Disintegrin		C9E1S2.1RecName: Full=Disintegrin subunit alpha; Flags: Precursor
TRINITY_DN829_c0_g2_i6	0.5	55.7065	6.79978	0.997022	Disintegrin		P0C6A3.1RecName: Full=Disintegrin EMS11A
TRINITY_DN198_c1_g1_i20	0.5	43.4783	6.44222	0.995538	Disintegrin		Q5EE07.1RecName: Full=Disintegrin
TRINITY_DN1766_c0_g1_i3	0.5	32.6087	6.02719	0.993388	Disintegrin		P81743.1RecName: Full=Disintegrin EMF10B; Short=EMF-10B; AltName: Full=Eristocophin II; AltName: Full=Platelet aggregation activation inhibitor
TRINITY_DN7714_c0_g2_i6	0.5	17.6631	5.14266	0.98445	Disintegrin		Q5EE07.1RecName: Full=Disintegrin
TRINITY_DN7186_c0_g1_i4	0.5	13.587	4.76415	0.977956	Disintegrin		P81743.1RecName: Full=Disintegrin EMF10B; Short=EMF-10B; AltName: Full=Eristocophin II; AltName: Full=Platelet aggregation activation inhibitor
TRINITY_DN7186_c0_g1_i3	0.5	10.8696	4.44222	0.969899	Disintegrin		P81743.1RecName: Full=Disintegrin EMF10B; Short=EMF-10B; AltName: Full=Eristocophin II; AltName: Full=Platelet aggregation activation inhibitor
TRINITY_DN829_c0_g2_i9	0.5	8.15218	4.02719	0.95537	Disintegrin		P0C6A3.1RecName: Full=Disintegrin EMS11A
TRINITY_DN36046_c0_g3_i1	0.5	6.79348	3.76415	0.947479	Disintegrin		Q0NZX5.1RecName: Full=Disintegrin jarastatin; Short=JT; AltName: Full=Platelet aggregation activation inhibitor; Contains: RecName: Full=Disintegrin jarastatin; Contains: RecName: Full=Disintegrin jarastatin-AGEEC; Contains: RecName: Full=Disintegrin jarastatin-GEEC; Contains: RecName: Full=Disintegrin jarastatin-EC; Flags: Precursor
TRINITY_DN21716_c0_g2_i1	0.5	6.79348	3.76415	0.947479	Disintegrin		P81630.1RecName: Full=Disintegrin EC3A
TRINITY_DN7186_c0_g1_i5	0.5	4.07609	3.02719	0.902015	Disintegrin		P81743.1RecName: Full=Disintegrin EMF10B; Short=EMF-10B; AltName: Full=Eristocophin II; AltName: Full=Platelet aggregation activation inhibitor
TRINITY_DN689_c0_g2_i7	0.5	2923.91	12.5137	0.999973	Hyaluronidase	0.000998005	BAN89379.1hyaluronidase, partial
TRINITY_DN689_c0_g2_i13	0.5	813.859	10.6686	0.999879	Hyaluronidase		BAP39986.1hyaluronidase, partial
TRINITY_DN689_c0_g2_i9	0.5	736.413	10.5244	0.99985	Hyaluronidase		BAP39986.1hyaluronidase, partial
TRINITY_DN228_c2_g6_i1	0.5	513.587	10.0045	0.999776	Hyaluronidase		XP_032077741.1hyaluronidase-like
TRINITY_DN228_c2_g6_i3	0.5	384.511	9.58688	0.999696	Hyaluronidase		XP_032077741.1hyaluronidase-like
TRINITY_DN689_c0_g2_i12	0.5	260.87	9.02719	0.999555	Hyaluronidase		UMW88233.1hyaluronidase
TRINITY_DN689_c0_g2_i5	0.5	247.283	8.95002	0.999535	Hyaluronidase		A3QVN2.1RecName: Full=Hyaluronidase; Short=Hy; AltName: Full=Hyaluronoglucosaminidase; AltName: Full=Venom spreading factor; Flags: Precursor
TRINITY_DN228_c2_g6_i2	0.5	210.598	8.71835	0.999439	Hyaluronidase		XP_032077741.1hyaluronidase-like
TRINITY_DN689_c0_g2_i4	0.5	157.609	8.3002	0.999237	Hyaluronidase		BAP39986.1hyaluronidase, partial
TRINITY_DN689_c0_g2_i2	0.5	107.337	7.746	0.998758	Hyaluronidase		UMW88233.1hyaluronidase
TRINITY_DN1753_c2_g1_i4	0.5	89.674	7.48662	0.998482	Hyaluronidase		XP_039184237.1hyaluronidase-4-like
TRINITY_DN1753_c2_g1_i2	0.5	88.3153	7.46459	0.998427	Hyaluronidase		XP_039184237.1hyaluronidase-4-like
TRINITY_DN689_c0_g2_i1	0.5	86.9566	7.44222	0.998398	Hyaluronidase		BAP39986.1hyaluronidase, partial
TRINITY_DN689_c0_g2_i14	0.5	76.087	7.24958	0.998072	Hyaluronidase		UMW88233.1hyaluronidase
TRINITY_DN689_c0_g2_i6	0.5	39.4022	6.3002	0.994817	Hyaluronidase		ABI33950.1truncated hyaluronidase
TRINITY_DN1753_c2_g1_i6	0.5	23.0978	5.52969	0.988885	Hyaluronidase		ETE67862.1Hyaluronidase-4
TRINITY_DN689_c0_g2_i11	0.5	19.0217	5.24958	0.985537	Hyaluronidase		ABI33948.1truncated hyaluronidase, partial
TRINITY_DN248_c0_g3_i2	333.998	1.03319e+06	11.595	1	LAAO	11.1574	G8XQX1.1RecName: Full=L-amino-acid oxidase; Short=DrLAO; Short=LAAO; Flags: Precursor
TRINITY_DN248_c0_g3_i1	122.507	543926	12.1163	1	LAAO		G8XQX1.1RecName: Full=L-amino-acid oxidase; Short=DrLAO; Short=LAAO; Flags: Precursor
TRINITY_DN48112_c0_g1_i1	4.2664	14400.8	11.7208	0.999996	LAAO		G8XQX1.1RecName: Full=L-amino-acid oxidase; Short=DrLAO; Short=LAAO; Flags: Precursor
TRINITY_DN248_c0_g1_i10	11.5802	2559.78	7.78821	0.999968	LAAO		XP_026549343.1L-amino-acid oxidase-like, partial
TRINITY_DN248_c0_g1_i34	0.5	592.392	10.2104	0.99982	LAAO		XP_026549343.1L-amino-acid oxidase-like, partial
TRINITY_DN11820_c1_g1_i1	0.5	410.326	9.68063	0.999713	LAAO		XP_034261898.1L-amino-acid oxidase-like, partial
TRINITY_DN995_c1_g2_i1	0.5	278.533	9.1217	0.999582	LAAO		XP_034261898.1L-amino-acid oxidase-like, partial
TRINITY_DN11820_c1_g2_i1	0.5	186.141	8.54026	0.999369	LAAO		XP_034261898.1L-amino-acid oxidase-like, partial
TRINITY_DN248_c0_g1_i28	2.43794	130.435	5.74152	0.999021	LAAO		XP_026549343.1L-amino-acid oxidase-like, partial
TRINITY_DN11820_c1_g2_i2	0.5	123.641	7.95002	0.998962	LAAO		XP_026548526.1L-amino-acid oxidase-like
TRINITY_DN248_c0_g1_i26	7.92332	111.413	3.81367	0.998552	LAAO		XP_026549343.1L-amino-acid oxidase-like, partial
TRINITY_DN3174_c0_g1_i1	0.5	67.9348	7.08608	0.997755	LAAO		XP_015673892.1L-amino-acid oxidase isoform X1
TRINITY_DN48112_c0_g1_i2	0.5	47.5544	6.57151	0.996227	LAAO		Q4JHE3.1RecName: Full=L-amino-acid oxidase; Short=LAAO; Short=LAO; Flags: Precursor
TRINITY_DN3174_c0_g1_i13	0.5	13.587	4.76415	0.977956	LAAO		XP_015673892.1L-amino-acid oxidase isoform X1
TRINITY_DN34084_c0_g2_i1	0.5	6.79348	3.76415	0.947479	LAAO		XP_034261898.1L-amino-acid oxidase-like, partial
TRINITY_DN3038_c5_g1_i1	0.5	5.43479	3.44222	0.922852	LAAO		XP_015673892.1L-amino-acid oxidase isoform X1
TRINITY_DN101977_c0_g1_i1	0.5	21.7391	5.44222	0.988154	Long neurotoxin	0.000218459	XP_026559448.1long neurotoxin-like OH-31
TRINITY_DN101977_c0_g1_i2	0.5	9.51087	4.24958	0.965974	Long neurotoxin		XP_026559448.1long neurotoxin-like OH-31
TRINITY_DN216224_c0_g1_i1	0.5	12.2283	4.61215	0.973123	Neprilysin	8.54839e-05	XP_026521150.1neprilysin isoform X1
TRINITY_DN372_c0_g3_i2	3.04743	442.935	7.18336	0.999737	Ohanin	0.00309642	Q27J48.1RecName: Full=Ohanin-like protein; Flags: Precursor
TRINITY_DN49353_c0_g1_i1	0.5	5.43479	3.44222	0.922852	PDE	0.00010448	A0A2D0TC04.1RecName: Full=Venom phosphodiesterase; Short=PDE
TRINITY_DN9284_c0_g1_i1	0.5	5.43479	3.44222	0.922852	PDE		W8E7D1.1RecName: Full=Venom phosphodiesterase; Short=PDE; Short=VLPDE; Flags: Precursor
TRINITY_DN9465_c0_g2_i6	0.5	4.07609	3.02719	0.902015	PDE		NXG69047.1PDE4D phosphodiesterase
TRINITY_DN65_c1_g1_i4	387.024	1.05397e+06	11.4111	1	PLA2	7.43862	Q7T3S7.1RecName: Full=Acidic phospholipase A2 EC-I; Short=EC-I-PLA2; Short=svPLA2; AltName: Full=Phosphatidylcholine 2-acylhydrolase; Flags: Precursor
TRINITY_DN2617_c0_g1_i1	0.5	2957.88	12.5303	0.999973	PLA2		P00598.2RecName: Full=Acidic phospholipase A2 1; Short=svPLA2; AltName: Full=Muscarinic protein; Short=MP; AltName: Full=Phosphatidylcholine 2-acylhydrolase; Flags: Precursor
TRINITY_DN4920_c6_g1_i1	6.09486	1527.17	7.96906	0.999953	PLA2		1OZ6_AX-ray structure of acidic phospholipase A2 from Indian saw-scaled viper (Echis carinatus) with a potent platelet aggregation inhibitory activity
TRINITY_DN65_c1_g1_i7	15.8466	1521.74	6.5854	0.999953	PLA2		Q7T3S7.1RecName: Full=Acidic phospholipase A2 EC-I; Short=EC-I-PLA2; Short=svPLA2; AltName: Full=Phosphatidylcholine 2-acylhydrolase; Flags: Precursor
TRINITY_DN774_c1_g3_i1	12.7992	1001.36	6.28976	0.999907	PLA2		XP_029142134.1patatin-like phospholipase domain-containing protein 2
TRINITY_DN65_c1_g1_i9	8.5328	611.413	6.16298	0.999825	PLA2		1OZ6_AX-ray structure of acidic phospholipase A2 from Indian saw-scaled viper (Echis carinatus) with a potent platelet aggregation inhibitory activity
TRINITY_DN65_c1_g1_i8	0.5	581.522	10.1837	0.999813	PLA2		1OZ6_AX-ray structure of acidic phospholipase A2 from Indian saw-scaled viper (Echis carinatus) with a potent platelet aggregation inhibitory activity
TRINITY_DN65_c1_g1_i3	0.5	479.62	9.90575	0.999754	PLA2		Q7T3S7.1RecName: Full=Acidic phospholipase A2 EC-I; Short=EC-I-PLA2; Short=svPLA2; AltName: Full=Phosphatidylcholine 2-acylhydrolase; Flags: Precursor
TRINITY_DN6383_c0_g2_i6	28.0364	383.152	3.77255	0.999302	PLA2		QHR82796.1phospholipase A2 3
TRINITY_DN6523_c0_g2_i4	9.14229	214.674	4.55345	0.999412	PLA2		ASU45047.1group 15 secretory phospholipase A2, partial
TRINITY_DN3758_c0_g1_i5	0.5	168.478	8.39642	0.999292	PLA2		XP_039183306.1phospholipase A2-like isoform X1
TRINITY_DN2372_c0_g1_i19	43.883	138.587	1.65906	0.906992	PLA2		XP_015667444.1group 10 secretory phospholipase A2
TRINITY_DN6383_c0_g2_i5	9.75178	114.13	3.54888	0.997788	PLA2		QHR82796.1phospholipase A2 3
TRINITY_DN6383_c0_g2_i4	9.14229	85.5979	3.22695	0.995727	PLA2		QHR82797.1phospholipase A2 4, partial
TRINITY_DN3655_c0_g1_i32	26.8174	81.5218	1.60402	0.905305	PLA2		XP_039223401.1basic phospholipase A2 PLA-B-like isoform X1
TRINITY_DN3655_c0_g1_i19	6.09486	48.9131	3.00456	0.99302	PLA2		APD70900.1Phospholipase A2, group IIF
TRINITY_DN6383_c0_g2_i9	10.9707	40.7609	1.89352	0.902991	PLA2		QHR82796.1phospholipase A2 3
TRINITY_DN6523_c0_g2_i2	3.65692	35.3261	3.27204	0.990736	PLA2		XP_032086219.1group XV phospholipase A2
TRINITY_DN3758_c0_g1_i3	0.5	29.8913	5.90165	0.992435	PLA2		XP_039183307.1phospholipase A2-like isoform X2
TRINITY_DN6383_c0_g2_i2	4.2664	27.1739	2.67113	0.981385	PLA2		QHR82797.1phospholipase A2 4, partial
TRINITY_DN3655_c0_g1_i26	0.5	24.4565	5.61215	0.989596	PLA2		APD70900.1Phospholipase A2, group IIF
TRINITY_DN23977_c2_g2_i1	1.82846	12.2283	2.74152	0.962521	PLA2		XP_039223390.1group IIE secretory phospholipase A2-like isoform X1
TRINITY_DN309705_c0_g1_i1	0.609486	8.15218	3.74152	0.955065	PLA2		XP_039223400.1group IIE secretory phospholipase A2-like isoform X3
TRINITY_DN3655_c0_g1_i29	0.5	6.79348	3.76415	0.947479	PLA2		KAG5858196.1Phospholipase A2, group IIF
TRINITY_DN665_c0_g1_i5	0.5	5.43479	3.44222	0.922852	PLA2		XP_039223642.1group XIIB secretory phospholipase A2-like protein isoform X2
TRINITY_DN9139_c1_g1_i4	0.5	331.522	9.37296	0.999659	PLA2-I	0.00823495	XP_039208034.1phospholipase A2 inhibitor and Ly6/PLAUR domain-containing protein-like isoform X4
TRINITY_DN9139_c1_g1_i2	1.82846	149.457	6.35296	0.999174	PLA2-I		XP_039208034.1phospholipase A2 inhibitor and Ly6/PLAUR domain-containing protein-like isoform X4
TRINITY_DN143_c3_g1_i2	4.87589	139.946	4.84306	0.999071	PLA2-I		XP_015678015.1phospholipase A2 inhibitor and Ly6/PLAUR domain-containing protein
TRINITY_DN12907_c0_g1_i2	1.21897	135.87	6.80041	0.999064	PLA2-I		B1A4P9.1RecName: Full=Phospholipase A2 inhibitor clone 08; Short=alpha-PLI; Flags: Precursor
TRINITY_DN5047_c0_g1_i5	5.48537	120.924	4.46237	0.998873	PLA2-I		BAK64381.1phospholipase A2 inhibitor IV
TRINITY_DN143_c3_g1_i1	0.5	74.7283	7.22358	0.998027	PLA2-I		XP_015678015.1phospholipase A2 inhibitor and Ly6/PLAUR domain-containing protein
TRINITY_DN5047_c0_g1_i2	0.5	63.8587	6.99681	0.997562	PLA2-I		BAK64381.1phospholipase A2 inhibitor IV
TRINITY_DN9139_c1_g1_i3	0.5	57.0652	6.83454	0.997089	PLA2-I		XP_039208031.1phospholipase A2 inhibitor and Ly6/PLAUR domain-containing protein-like isoform X1
TRINITY_DN5047_c0_g1_i10	17.6751	54.3479	1.62051	0.902762	PLA2-I		BAK64381.1phospholipase A2 inhibitor IV
TRINITY_DN12907_c0_g1_i1	0.5	20.3804	5.34911	0.986515	PLA2-I		B1A4P9.1RecName: Full=Phospholipase A2 inhibitor clone 08; Short=alpha-PLI; Flags: Precursor
TRINITY_DN9139_c1_g1_i5	1.82846	13.587	2.89352	0.966301	PLA2-I		XP_039208036.1phospholipase A2 inhibitor and Ly6/PLAUR domain-containing protein-like isoform X6
TRINITY_DN5047_c0_g1_i4	0.5	10.8696	4.44222	0.969899	PLA2-I		BAK64381.1phospholipase A2 inhibitor IV
TRINITY_DN9139_c1_g1_i1	0.5	5.43479	3.44222	0.922852	PLA2-I		XP_029141614.1phospholipase A2 inhibitor and Ly6/PLAUR domain-containing protein-like, partial
TRINITY_DN68_c3_g1_i1	14.6277	18769	10.3254	0.999997	PLB	0.13345	QBF53421.1phospholipase B
TRINITY_DN4696_c1_g1_i4	11.5802	93.75	3.01716	0.995787	PLB		ETE62932.1Phospholipase B1, membrane-associated, partial
TRINITY_DN4048_c0_g1_i2	20.7225	69.2935	1.74152	0.905305	PLB		XP_039188557.1putative phospholipase B-like 2
TRINITY_DN4317_c11_g1_i1	0.5	51.6305	6.69015	0.996663	PLB		BAN82156.1phospholipase b
TRINITY_DN68_c3_g1_i2	0.5	50.2718	6.65168	0.996451	PLB		QBF53421.1phospholipase B
TRINITY_DN68_c3_g1_i3	0.609486	47.5544	6.28584	0.996142	PLB		QBF53421.1phospholipase B
TRINITY_DN142846_c0_g1_i1	0.5	8.15218	4.02719	0.95537	PLB		KAG8138054.1putative Phospholipase B-like protein, partial
TRINITY_DN1644_c0_g1_i19	54.8537	189230	11.7523	1	SVAP	1.91292	Q18DC8.1RecName: Full=Renin; AltName: Full=Angiotensinogenase; AltName: Full=Renin-like aspartic protease EOC123; AltName: Full=SVAP EOC123; AltName: Full=Snake venom aspartic protease EOC123; Flags: Precursor
TRINITY_DN1644_c0_g1_i7	25.5984	65144.1	11.3134	1	SVAP		Q18DC8.1RecName: Full=Renin; AltName: Full=Angiotensinogenase; AltName: Full=Renin-like aspartic protease EOC123; AltName: Full=SVAP EOC123; AltName: Full=Snake venom aspartic protease EOC123; Flags: Precursor
TRINITY_DN1644_c0_g1_i3	0.5	19059.8	15.2182	0.999997	SVAP		Q18DC8.1RecName: Full=Renin; AltName: Full=Angiotensinogenase; AltName: Full=Renin-like aspartic protease EOC123; AltName: Full=SVAP EOC123; AltName: Full=Snake venom aspartic protease EOC123; Flags: Precursor
TRINITY_DN2280_c3_g1_i2	0.5	114.13	7.83454	0.998853	SVAP		Q18DC8.1RecName: Full=Renin; AltName: Full=Angiotensinogenase; AltName: Full=Renin-like aspartic protease EOC123; AltName: Full=SVAP EOC123; AltName: Full=Snake venom aspartic protease EOC123; Flags: Precursor
TRINITY_DN81809_c0_g1_i5	0.5	28.5326	5.83454	0.992078	SVAP		Q18DC8.1RecName: Full=Renin; AltName: Full=Angiotensinogenase; AltName: Full=Renin-like aspartic protease EOC123; AltName: Full=SVAP EOC123; AltName: Full=Snake venom aspartic protease EOC123; Flags: Precursor
TRINITY_DN2280_c3_g1_i4	0.5	20.3804	5.34911	0.986515	SVAP		Q18DC8.1RecName: Full=Renin; AltName: Full=Angiotensinogenase; AltName: Full=Renin-like aspartic protease EOC123; AltName: Full=SVAP EOC123; AltName: Full=Snake venom aspartic protease EOC123; Flags: Precursor
TRINITY_DN81809_c0_g1_i6	0.5	20.3804	5.34911	0.986515	SVAP		Q18DC8.1RecName: Full=Renin; AltName: Full=Angiotensinogenase; AltName: Full=Renin-like aspartic protease EOC123; AltName: Full=SVAP EOC123; AltName: Full=Snake venom aspartic protease EOC123; Flags: Precursor
TRINITY_DN2280_c3_g1_i3	0.5	17.6631	5.14266	0.98445	SVAP		Q18DC8.1RecName: Full=Renin; AltName: Full=Angiotensinogenase; AltName: Full=Renin-like aspartic protease EOC123; AltName: Full=SVAP EOC123; AltName: Full=Snake venom aspartic protease EOC123; Flags: Precursor
TRINITY_DN187738_c0_g1_i1	0.5	4.07609	3.02719	0.902015	SVAP		Q18DC9.1RecName: Full=Renin; AltName: Full=Angiotensinogenase; AltName: Full=Renin-like aspartic protease; AltName: Full=Renin-like aspartic protease EOC51; AltName: Full=SVAP EOC51; AltName: Full=Snake venom aspartic protease EOC51; Flags: Precursor
TRINITY_DN118_c0_g2_i8	213.93	731560	11.7396	1	SVMP	54.8709	ADI47654.1metalloproteinase, partial
TRINITY_DN1614_c3_g1_i5	102.394	580022	12.4678	1	SVMP		ADW54356.1group III snake venom metalloproteinase
TRINITY_DN2109_c0_g1_i3	95.6893	382469	11.9647	1	SVMP		ADW54356.1group III snake venom metalloproteinase
TRINITY_DN838_c1_g1_i6	62.1676	289317	12.1842	1	SVMP		ADI47592.1metalloproteinase
TRINITY_DN1614_c1_g2_i1	54.8537	235681	12.069	1	SVMP		ADI47654.1metalloproteinase, partial
TRINITY_DN1614_c3_g1_i1	48.7589	234951	12.2344	1	SVMP		ADW54356.1group III snake venom metalloproteinase
TRINITY_DN2109_c0_g2_i5	42.0545	198435	12.2041	1	SVMP		ADI47591.1metalloproteinase, partial
TRINITY_DN1085_c0_g1_i17	34.1312	189224	12.4367	1	SVMP		XP_015681821.1zinc metalloproteinase-disintegrin jerdonitin
TRINITY_DN930_c0_g3_i1	46.9304	164768	11.7776	1	SVMP		ADI47585.1metalloproteinase
TRINITY_DN10824_c1_g1_i1	45.102	164026	11.8284	1	SVMP		ADI47602.1metalloproteinase, partial
TRINITY_DN838_c1_g1_i11	38.3976	160306	12.0275	1	SVMP		ADI47592.1metalloproteinase
TRINITY_DN1614_c1_g1_i4	46.3209	147357	11.6354	1	SVMP		ADI47594.1metalloproteinase, partial
TRINITY_DN1766_c0_g3_i3	40.8356	130038	11.6368	1	SVMP		ADI47585.1metalloproteinase
TRINITY_DN1856_c2_g2_i8	34.7407	128626	11.8543	1	SVMP		ADI47604.1metalloproteinase, partial
TRINITY_DN791_c1_g1_i16	40.2261	123247	11.5811	1	SVMP		ADI47596.1metalloproteinase, partial
TRINITY_DN118_c0_g2_i3	32.9122	114753	11.7676	1	SVMP		ADI47577.1metalloproteinase
TRINITY_DN118_c6_g1_i9	20.113	114298	12.4724	1	SVMP		ADI47590.1metalloproteinase
TRINITY_DN1614_c1_g2_i5	27.4269	109512	11.9632	1	SVMP		ADI47578.1metalloproteinase, partial
TRINITY_DN1938_c1_g2_i4	26.2079	109246	12.0253	1	SVMP		ADI47591.1metalloproteinase, partial
TRINITY_DN2076_c0_g3_i1	20.7225	96777.2	12.1893	1	SVMP		ADI47578.1metalloproteinase, partial
TRINITY_DN2109_c0_g1_i2	26.2079	96538.1	11.8469	1	SVMP		ADW54356.1group III snake venom metalloproteinase
TRINITY_DN1817_c0_g1_i8	18.2846	84960.6	12.182	1	SVMP		ADI47653.1metalloproteinase
TRINITY_DN2076_c0_g1_i4	17.6751	84589.7	12.2245	1	SVMP		ADI47588.1metalloproteinase, partial
TRINITY_DN1242_c2_g2_i2	21.9415	82762.3	11.8811	1	SVMP		ADI47727.1metalloproteinase
TRINITY_DN6766_c0_g1_i4	16.4561	82121	12.2849	1	SVMP		ADI47578.1metalloproteinase, partial
TRINITY_DN838_c1_g1_i7	14.6277	81418.5	12.4424	1	SVMP		ADI47592.1metalloproteinase
TRINITY_DN838_c5_g1_i16	15.8466	81157.6	12.3223	1	SVMP		ADI47594.1metalloproteinase, partial
TRINITY_DN838_c1_g1_i5	24.9889	76027.2	11.571	1	SVMP		ADI47592.1metalloproteinase
TRINITY_DN118_c7_g1_i2	10.3613	75144.1	12.8242	1	SVMP		ADI47635.1metalloproteinase
TRINITY_DN1817_c2_g3_i1	11.5802	62572	12.3996	1	SVMP		P0DM90.1RecName: Full=Zinc metalloproteinase-disintegrin-like brevilysin H2b; AltName: Full=Snake venom metalloproteinase; Short=SVMP
TRINITY_DN118_c0_g2_i7	20.113	58990.5	11.5181	1	SVMP		ADI47596.1metalloproteinase, partial
TRINITY_DN838_c7_g1_i4	14.0182	57309.8	11.9973	1	SVMP		ADI47602.1metalloproteinase, partial
TRINITY_DN838_c1_g1_i4	14.0182	55183.5	11.9427	1	SVMP		QHR82835.1snake venom metalloprotease 3, partial
TRINITY_DN12911_c0_g1_i1	10.9707	54713.3	12.284	1	SVMP		ADI47595.1metalloproteinase, partial
TRINITY_DN271_c1_g2_i1	19.5036	53994.6	11.4349	1	SVMP		ADI47682.1metalloproteinase, partial
TRINITY_DN11265_c1_g1_i1	23.77	52218.8	11.1012	1	SVMP		ADI47582.1metalloproteinase, partial
TRINITY_DN1614_c2_g1_i2	8.5328	51159	12.5497	1	SVMP		ADW54337.1group III snake venom metalloproteinase, partial
TRINITY_DN1821_c0_g1_i1	18.2846	50294.9	11.4256	1	SVMP		ADI47587.1metalloproteinase, partial
TRINITY_DN791_c23_g1_i1	9.75178	50110.1	12.3271	1	SVMP		ADI47598.1metalloproteinase, partial
TRINITY_DN838_c5_g1_i14	25.5984	50009.5	10.9319	1	SVMP		ADI47604.1metalloproteinase, partial
TRINITY_DN2364_c0_g1_i9	12.1897	49319.3	11.9823	1	SVMP		ADW54351.1group III snake venom metalloproteinase
TRINITY_DN11390_c0_g3_i4	12.1897	48883.2	11.9695	1	SVMP		ADI47601.1metalloproteinase, partial
TRINITY_DN2364_c0_g1_i7	7.31383	48771.8	12.7031	1	SVMP		ADI47592.1metalloproteinase
TRINITY_DN1614_c1_g1_i12	9.14229	48558.4	12.3749	1	SVMP		ADI47595.1metalloproteinase, partial
TRINITY_DN1085_c0_g1_i12	15.2371	47513.6	11.6065	1	SVMP		QHR82835.1snake venom metalloprotease 3, partial
TRINITY_DN12828_c1_g1_i1	12.1897	47279.9	11.9213	1	SVMP		ADW54356.1group III snake venom metalloproteinase
TRINITY_DN118_c7_g1_i5	10.9707	45968.8	12.0328	1	SVMP		ADI47635.1metalloproteinase
TRINITY_DN2109_c0_g1_i6	4.87589	44074.8	13.142	1	SVMP		ADI47590.1metalloproteinase
TRINITY_DN1614_c3_g1_i4	6.09486	42142.7	12.7554	1	SVMP		ADW54356.1group III snake venom metalloproteinase
TRINITY_DN838_c47_g1_i1	10.3613	39275.8	11.8882	1	SVMP		ADI47654.1metalloproteinase, partial
TRINITY_DN1614_c1_g1_i14	14.6277	38883.2	11.3762	1	SVMP		ADI47595.1metalloproteinase, partial
TRINITY_DN1766_c0_g3_i2	6.70435	37697	12.4571	1	SVMP		ADI47585.1metalloproteinase
TRINITY_DN12451_c0_g1_i1	9.75178	36659	11.8762	1	SVMP		ADI47577.1metalloproteinase
TRINITY_DN366_c0_g2_i4	9.75178	35620.9	11.8348	1	SVMP		XP_029142020.1zinc metalloproteinase/disintegrin-like
TRINITY_DN1817_c2_g1_i1	8.5328	34043.5	11.9621	1	SVMP		ADI47604.1metalloproteinase, partial
TRINITY_DN1856_c2_g3_i1	4.87589	33519	12.747	1	SVMP		ADI47600.1metalloproteinase, partial
TRINITY_DN6766_c6_g1_i1	4.2664	33015	12.9178	1	SVMP		ADW54356.1group III snake venom metalloproteinase
TRINITY_DN271_c0_g2_i3	10.9707	32076.1	11.5136	1	SVMP		QBF53415.1metalloproteinase of class P-III MPIII-2
TRINITY_DN1821_c0_g2_i6	10.9707	31800.3	11.5012	1	SVMP		ADI47578.1metalloproteinase, partial
TRINITY_DN1614_c1_g3_i1	4.2664	30918.5	12.8232	1	SVMP		ADI47724.1metalloproteinase
TRINITY_DN838_c5_g1_i13	12.1897	30163.1	11.2729	1	SVMP		ADI47604.1metalloproteinase, partial
TRINITY_DN271_c3_g1_i1	10.3613	29460.6	11.4734	1	SVMP		ADI47595.1metalloproteinase, partial
TRINITY_DN11586_c2_g1_i1	4.87589	28960.6	12.5361	0.999999	SVMP		ADW54337.1group III snake venom metalloproteinase, partial
TRINITY_DN118_c6_g1_i3	6.09486	27964.7	12.1637	0.999999	SVMP		ADI47590.1metalloproteinase
TRINITY_DN838_c1_g1_i17	7.31383	27134.5	11.8572	0.999999	SVMP		XP_029142020.1zinc metalloproteinase/disintegrin-like
TRINITY_DN2109_c0_g1_i5	10.3613	27057.1	11.3506	0.999999	SVMP		XP_029142319.1zinc metalloproteinase-disintegrin-like HV1
TRINITY_DN2109_c0_g2_i6	6.70435	26962	11.9735	0.999999	SVMP		ADI47591.1metalloproteinase, partial
TRINITY_DN2109_c0_g2_i1	5.48537	26089.7	12.2156	0.999999	SVMP		ADI47591.1metalloproteinase, partial
TRINITY_DN838_c1_g1_i16	3.65692	25222.8	12.7518	0.999999	SVMP		XP_039210138.1snake venom metalloproteinase BITM02A-like
TRINITY_DN838_c5_g1_i1	3.65692	24576.1	12.7143	0.999997	SVMP		ADI47585.1metalloproteinase
TRINITY_DN1461_c0_g1_i4	7.92332	24323.4	11.584	0.999997	SVMP		CAJ01683.1Group III snake venom metalloproteinase
TRINITY_DN271_c3_g1_i7	7.31383	24074.7	11.6846	0.999997	SVMP		Q4VM07.1RecName: Full=Zinc metalloproteinase-disintegrin-like VLAIP-B; AltName: Full=Snake venom metalloproteinase; Short=SVMP; Flags: Precursor
TRINITY_DN118_c7_g1_i18	11.5802	23872.3	11.0095	0.999997	SVMP		ADI47596.1metalloproteinase, partial
TRINITY_DN1085_c0_g1_i13	11.5802	23803	11.0053	0.999997	SVMP		QHR82835.1snake venom metalloprotease 3, partial
TRINITY_DN838_c1_g1_i14	8.5328	23483.7	11.4264	0.999997	SVMP		ADI47715.1metalloproteinase, partial
TRINITY_DN11265_c0_g1_i8	11.5802	23361.4	10.9782	0.999997	SVMP		ADI47597.1metalloproteinase, partial
TRINITY_DN118_c6_g1_i27	7.92332	23134.5	11.5117	0.999997	SVMP		AMB36352.1metalloproteinase of class P-III MPIII-1
TRINITY_DN12451_c0_g1_i2	7.92332	23074.7	11.5079	0.999997	SVMP		ADI47577.1metalloproteinase
TRINITY_DN1461_c0_g3_i1	8.5328	23046.2	11.3992	0.999997	SVMP		ADI47675.1metalloproteinase, partial
TRINITY_DN118_c6_g1_i23	1.82846	22538.1	13.5894	0.999997	SVMP		ADI47607.1metalloproteinase
TRINITY_DN8416_c0_g1_i10	9.75178	21400.8	11.0997	0.999997	SVMP		ADI47582.1metalloproteinase, partial
TRINITY_DN10102_c1_g1_i4	8.5328	21163.1	11.2762	0.999997	SVMP		XP_039210138.1snake venom metalloproteinase BITM02A-like
TRINITY_DN2109_c0_g1_i8	4.2664	20326.1	12.218	0.999997	SVMP		ADW54356.1group III snake venom metalloproteinase
TRINITY_DN118_c46_g1_i1	5.48537	20149.5	11.8429	0.999997	SVMP		ADI47602.1metalloproteinase, partial
TRINITY_DN11057_c0_g1_i2	7.31383	19468.8	11.3782	0.999997	SVMP		ADI47594.1metalloproteinase, partial
TRINITY_DN274940_c0_g1_i1	5.48537	19432.1	11.7906	0.999997	SVMP		B8K1W0.1RecName: Full=Zinc metalloproteinase-disintegrin-like daborhagin-K; AltName: Full=Haemorrhagic metalloproteinase russelysin; AltName: Full=Snake venom metalloproteinase; Short=SVMP; Flags: Precursor
TRINITY_DN11265_c2_g1_i1	2.43794	18902.2	12.9206	0.999997	SVMP		ADI47664.1metalloproteinase, partial
TRINITY_DN3211_c0_g2_i2	3.04743	18703.8	12.5835	0.999997	SVMP		ADI47687.1metalloproteinase
TRINITY_DN2364_c0_g1_i8	0.609486	18515	14.8907	0.999997	SVMP		ADW54351.1group III snake venom metalloproteinase
TRINITY_DN7385_c1_g1_i3	5.48537	18222.8	11.6979	0.999997	SVMP		XP_015685701.1zinc metalloproteinase/disintegrin-like HR1a
TRINITY_DN1085_c0_g1_i9	8.5328	17903.5	11.0349	0.999997	SVMP		QHR82835.1snake venom metalloprotease 3, partial
TRINITY_DN838_c5_g1_i11	5.48537	17428	11.6335	0.999997	SVMP		ADI47604.1metalloproteinase, partial
TRINITY_DN10244_c0_g1_i2	3.65692	17297.6	12.2077	0.999997	SVMP		ADI47579.1metalloproteinase
TRINITY_DN118_c6_g1_i25	85.328	16104.6	7.56024	0.999997	SVMP		ADI47673.1metalloproteinase, partial
TRINITY_DN36158_c0_g1_i1	1.82846	16039.4	13.0987	0.999997	SVMP		ADI47604.1metalloproteinase, partial
TRINITY_DN11390_c0_g3_i3	2.43794	16021.7	12.6821	0.999997	SVMP		ADI47601.1metalloproteinase, partial
TRINITY_DN7415_c1_g1_i1	3.04743	14930.7	12.2584	0.999996	SVMP		BAP39948.1metalloprotease P-IIa 1, partial
TRINITY_DN1085_c0_g1_i21	3.65692	14224.2	11.9254	0.999996	SVMP		QHR82835.1snake venom metalloprotease 3, partial
TRINITY_DN271_c1_g3_i2	2.43794	13606	12.4463	0.999996	SVMP		ADI47594.1metalloproteinase, partial
TRINITY_DN1938_c1_g2_i1	4.2664	12112.8	11.4712	0.999995	SVMP		ADI47591.1metalloproteinase, partial
TRINITY_DN118_c6_g1_i24	1.82846	11937.5	12.6726	0.999995	SVMP		ADI47619.1metalloproteinase
TRINITY_DN838_c5_g1_i3	5.48537	11428	11.0247	0.999995	SVMP		ADI47594.1metalloproteinase, partial
TRINITY_DN118_c6_g1_i20	0.5	10817.9	14.4011	0.999995	SVMP		ADI47577.1metalloproteinase
TRINITY_DN42198_c0_g2_i6	2.43794	10213.3	12.0325	0.999995	SVMP		ADI47682.1metalloproteinase, partial
TRINITY_DN1938_c1_g1_i2	2.43794	10119.6	12.0192	0.999995	SVMP		ADI47582.1metalloproteinase, partial
TRINITY_DN22229_c0_g2_i8	2.43794	9770.39	11.9685	0.999995	SVMP		P0DM97.1RecName: Full=Zinc metalloproteinase-disintegrin BA-5A; AltName: Full=Snake venom metalloproteinase; Short=SVMP; Flags: Precursor
TRINITY_DN8975_c0_g2_i1	1.82846	9366.85	12.3227	0.999995	SVMP		ADI47586.1metalloproteinase
TRINITY_DN2109_c2_g1_i1	2.43794	9175.28	11.8779	0.999995	SVMP		ADI47596.1metalloproteinase, partial
TRINITY_DN1821_c10_g1_i1	3.04743	8864.13	11.5062	0.999995	SVMP		ADI47595.1metalloproteinase, partial
TRINITY_DN6766_c0_g1_i5	2.43794	8622.29	11.7882	0.999995	SVMP		ADI47659.1metalloproteinase, partial
TRINITY_DN1085_c0_g1_i11	1.21897	8392.67	12.7492	0.999995	SVMP		QHR82835.1snake venom metalloprotease 3, partial
TRINITY_DN45911_c2_g1_i1	1.21897	8232.34	12.7214	0.999995	SVMP		ADI47635.1metalloproteinase
TRINITY_DN791_c1_g1_i23	1.21897	7520.38	12.5909	0.999995	SVMP		ADI47585.1metalloproteinase
TRINITY_DN1766_c0_g1_i9	1.21897	7501.36	12.5873	0.999995	SVMP		ADI47597.1metalloproteinase, partial
TRINITY_DN118_c6_g1_i28	0.609486	7110.06	13.51	0.999993	SVMP		XP_015685701.1zinc metalloproteinase/disintegrin-like HR1a
TRINITY_DN138425_c0_g1_i1	1.82846	7088.32	11.9206	0.999993	SVMP		ADI47577.1metalloproteinase
TRINITY_DN13967_c1_g2_i1	3.04743	7086.96	11.1834	0.999993	SVMP		ADI47578.1metalloproteinase, partial
TRINITY_DN15078_c0_g1_i10	2.43794	6824.73	11.4509	0.999993	SVMP		CAJ01683.1Group III snake venom metalloproteinase
TRINITY_DN2076_c0_g5_i2	3.65692	6820.66	10.8651	0.999993	SVMP		ADI47597.1metalloproteinase, partial
TRINITY_DN1129_c0_g2_i2	1.82846	6395.38	11.7722	0.999993	SVMP		ADI47587.1metalloproteinase, partial
TRINITY_DN838_c1_g1_i8	1.21897	6122.29	12.2942	0.99999	SVMP		ADI47580.1metalloproteinase
TRINITY_DN83291_c0_g1_i1	0.5	5971.47	13.5439	0.99999	SVMP		ADI47592.1metalloproteinase
TRINITY_DN1614_c1_g1_i5	0.5	5966.04	13.5426	0.99999	SVMP		ADI47722.1metalloproteinase
TRINITY_DN16103_c2_g1_i2	0.5	5907.61	13.5284	0.99999	SVMP		ADI47597.1metalloproteinase, partial
TRINITY_DN1258_c6_g1_i1	1.82846	5883.16	11.6517	0.99999	SVMP		UMW88245.1snake venom metalloproteinases P-III
TRINITY_DN791_c1_g1_i14	3.04743	5875	10.9128	0.99999	SVMP		ADI47596.1metalloproteinase, partial
TRINITY_DN2364_c3_g1_i1	1.82846	5735.06	11.615	0.99999	SVMP		XP_029142020.1zinc metalloproteinase/disintegrin-like
TRINITY_DN2364_c1_g1_i2	1.82846	5508.15	11.5567	0.999989	SVMP		XP_039210138.1snake venom metalloproteinase BITM02A-like
TRINITY_DN13495_c0_g2_i1	1.21897	5387.23	12.1097	0.999989	SVMP		ADI47596.1metalloproteinase, partial
TRINITY_DN21716_c1_g1_i1	2.43794	5313.86	11.0899	0.999989	SVMP		ADI47604.1metalloproteinase, partial
TRINITY_DN6998_c1_g1_i1	0.5	5167.12	13.3351	0.999989	SVMP		ADI47590.1metalloproteinase
TRINITY_DN1085_c0_g1_i20	0.5	4986.42	13.2838	0.999989	SVMP		QHR82835.1snake venom metalloprotease 3, partial
TRINITY_DN1085_c0_g1_i24	0.5	4879.08	13.2524	0.999989	SVMP		ALA20851.1metalloproteinase, partial
TRINITY_DN118_c7_g1_i1	1.82846	4853.26	11.3741	0.999989	SVMP		ADI47635.1metalloproteinase
TRINITY_DN271_c0_g4_i1	1.21897	4756.8	11.9301	0.999989	SVMP		ADI47725.1metalloproteinase, partial
TRINITY_DN10824_c0_g1_i5	0.5	4536.69	13.1474	0.999989	SVMP		ADI47653.1metalloproteinase
TRINITY_DN7844_c0_g1_i1	4.2664	4388.59	10.0065	0.999988	SVMP		ADI47601.1metalloproteinase, partial
TRINITY_DN118_c6_g1_i30	3.04743	4377.72	10.4884	0.999988	SVMP		XP_029142319.1zinc metalloproteinase-disintegrin-like HV1
TRINITY_DN7385_c2_g2_i2	0.5	4328.81	13.0798	0.999988	SVMP		ADI47592.1metalloproteinase
TRINITY_DN1614_c2_g1_i4	0.5	4320.65	13.077	0.999988	SVMP		ADW54337.1group III snake venom metalloproteinase, partial
TRINITY_DN10824_c0_g1_i4	0.609486	3947.01	12.6609	0.999986	SVMP		ADI47596.1metalloproteinase, partial
TRINITY_DN1129_c0_g1_i1	0.5	3836.96	12.9057	0.999985	SVMP		ADI47585.1metalloproteinase
TRINITY_DN118_c0_g2_i4	1.82846	3498.64	10.902	0.999982	SVMP		ADI47597.1metalloproteinase, partial
TRINITY_DN2364_c0_g1_i2	1.82846	3489.13	10.898	0.999982	SVMP		QHR82835.1snake venom metalloprotease 3, partial
TRINITY_DN1856_c2_g2_i7	0.5	3414.4	12.7374	0.999981	SVMP		ADI47604.1metalloproteinase, partial
TRINITY_DN12828_c0_g1_i1	0.5	3317.94	12.6961	0.999981	SVMP		ADI47602.1metalloproteinase, partial
TRINITY_DN271_c0_g5_i1	0.5	3311.14	12.6931	0.999981	SVMP		Q98995.1RecName: Full=Zinc metalloproteinase/disintegrin; Contains: RecName: Full=Snake venom metalloproteinase lebetase; Short=SVMP; AltName: Full=Fibrinolytic protease; AltName: Full=Le-3; Short=Le3; AltName: Full=Lebetase II; AltName: Full=Lebetase-2; Contains: RecName: Full=Disintegrin VLE5A; Flags: Precursor
TRINITY_DN1614_c2_g2_i1	0.5	3275.82	12.6776	0.999981	SVMP		ADI47610.1metalloproteinase
TRINITY_DN21336_c1_g1_i1	2.43794	3089.68	10.3076	0.999975	SVMP		ADI47643.1metalloproteinase
TRINITY_DN118_c6_g1_i2	0.5	3028.53	12.5644	0.999974	SVMP		CAJ01683.1Group III snake venom metalloproteinase
TRINITY_DN2076_c0_g1_i13	0.5	3025.82	12.5631	0.999974	SVMP		ADI47658.1metalloproteinase
TRINITY_DN12451_c2_g1_i1	1.21897	2691.58	11.1086	0.99997	SVMP		ADI47592.1metalloproteinase
TRINITY_DN1614_c3_g1_i9	2.43794	2652.18	10.0873	0.999968	SVMP		ADI47619.1metalloproteinase
TRINITY_DN8975_c0_g2_i2	0.609486	2605.98	12.0619	0.999968	SVMP		QHR82835.1snake venom metalloprotease 3, partial
TRINITY_DN838_c1_g1_i9	0.5	2508.15	12.2924	0.999968	SVMP		QHR82835.1snake venom metalloprotease 3, partial
TRINITY_DN838_c5_g1_i10	0.5	2485.06	12.2791	0.999967	SVMP		ADI47585.1metalloproteinase
TRINITY_DN2064_c1_g3_i1	2.43794	2425.27	9.95827	0.999967	SVMP		XP_015686536.1snake venom metalloproteinase ACLF-like, partial
TRINITY_DN11265_c0_g1_i7	0.5	2392.66	12.2244	0.999967	SVMP		ADI47657.1metalloproteinase, partial
TRINITY_DN92051_c0_g1_i1	0.609486	2349.19	11.9123	0.999966	SVMP		ADW54356.1group III snake venom metalloproteinase
TRINITY_DN1085_c1_g2_i1	0.5	2326.09	12.1837	0.999966	SVMP		BAP39948.1metalloprotease P-IIa 1, partial
TRINITY_DN1614_c2_g1_i5	0.5	2322.01	12.1812	0.999966	SVMP		ADW54335.1group III snake venom metalloproteinase, partial
TRINITY_DN15078_c0_g1_i11	0.609486	2315.22	11.8913	0.999966	SVMP		ADI47577.1metalloproteinase
TRINITY_DN4365_c19_g1_i1	0.5	2197.01	12.1013	0.999964	SVMP		QHR82835.1snake venom metalloprotease 3, partial
TRINITY_DN1817_c8_g1_i1	0.5	2142.66	12.0652	0.999963	SVMP		Q4VM07.1RecName: Full=Zinc metalloproteinase-disintegrin-like VLAIP-B; AltName: Full=Snake venom metalloproteinase; Short=SVMP; Flags: Precursor
TRINITY_DN1766_c0_g3_i1	1.21897	2059.78	10.7226	0.999963	SVMP		ADI47644.1metalloproteinase, partial
TRINITY_DN6766_c3_g1_i1	0.609486	2054.35	11.7188	0.999963	SVMP		ADI47604.1metalloproteinase, partial
TRINITY_DN6766_c1_g1_i3	1.21897	1976.9	10.6634	0.999962	SVMP		ADW54356.1group III snake venom metalloproteinase
TRINITY_DN1085_c0_g1_i5	0.5	1895.38	11.8883	0.99996	SVMP		XP_029142018.1zinc metalloproteinase-disintegrin jerdonitin
TRINITY_DN2109_c0_g2_i2	0.5	1845.11	11.8495	0.999959	SVMP		ADI47673.1metalloproteinase, partial
TRINITY_DN21716_c0_g2_i2	0.5	1820.65	11.8302	0.999957	SVMP		ADI47722.1metalloproteinase
TRINITY_DN11057_c0_g1_i1	0.5	1794.84	11.8096	0.999957	SVMP		ADI47644.1metalloproteinase, partial
TRINITY_DN7652_c0_g1_i1	0.609486	1750	11.4875	0.999957	SVMP		XP_015686692.2zinc metalloproteinase/disintegrin PMMP-2, partial
TRINITY_DN11265_c0_g1_i5	1.21897	1744.57	10.483	0.999957	SVMP		UMW88248.1snake venom metalloproteinases P-III
TRINITY_DN1085_c0_g1_i4	0.609486	1629.08	11.3842	0.999957	SVMP		BAN89377.1p-ii metalloprotease, partial
TRINITY_DN21356_c0_g1_i1	0.609486	1614.13	11.3709	0.999957	SVMP		ADI47658.1metalloproteinase
TRINITY_DN19873_c0_g1_i2	0.609486	1612.77	11.3697	0.999957	SVMP		XP_029142020.1zinc metalloproteinase/disintegrin-like
TRINITY_DN838_c5_g1_i5	0.609486	1608.7	11.366	0.999957	SVMP		Q4VM07.1RecName: Full=Zinc metalloproteinase-disintegrin-like VLAIP-B; AltName: Full=Snake venom metalloproteinase; Short=SVMP; Flags: Precursor
TRINITY_DN843_c2_g1_i1	0.609486	1577.45	11.3377	0.999955	SVMP		ADI47657.1metalloproteinase, partial
TRINITY_DN19873_c0_g1_i1	2.43794	1570.65	9.33148	0.999955	SVMP		XP_039210138.1snake venom metalloproteinase BITM02A-like
TRINITY_DN2109_c0_g2_i4	0.5	1543.48	11.592	0.999955	SVMP		ADI47658.1metalloproteinase
TRINITY_DN6766_c0_g1_i1	0.5	1543.48	11.592	0.999955	SVMP		ADI47659.1metalloproteinase, partial
TRINITY_DN1258_c4_g1_i1	0.5	1538.04	11.5869	0.999953	SVMP		ADI47638.1metalloproteinase
TRINITY_DN22229_c0_g2_i5	0.5	1510.87	11.5612	0.999953	SVMP		ADW54356.1group III snake venom metalloproteinase
TRINITY_DN8975_c0_g1_i2	0.609486	1476.9	11.2427	0.999951	SVMP		QHR82835.1snake venom metalloprotease 3, partial
TRINITY_DN1614_c3_g1_i2	0.5	1475.54	11.527	0.999951	SVMP		ADW54356.1group III snake venom metalloproteinase
TRINITY_DN1614_c1_g1_i11	1.21897	1422.56	10.1886	0.999946	SVMP		ADI47722.1metalloproteinase
TRINITY_DN118_c0_g2_i2	0.5	1381.79	11.4323	0.999942	SVMP		ADI47597.1metalloproteinase, partial
TRINITY_DN838_c1_g1_i2	1.82846	1347.83	9.52579	0.999941	SVMP		XP_029142020.1zinc metalloproteinase/disintegrin-like
TRINITY_DN31669_c2_g1_i1	1.82846	1206.52	9.36601	0.999929	SVMP		ADI47585.1metalloproteinase
TRINITY_DN13495_c0_g3_i2	0.5	1201.09	11.2301	0.999929	SVMP		ADI47604.1metalloproteinase, partial
TRINITY_DN1614_c1_g1_i13	0.5	1135.87	11.1496	0.999923	SVMP		ADI47602.1metalloproteinase, partial
TRINITY_DN2364_c0_g1_i12	0.5	1096.47	11.0986	0.999919	SVMP		QHR82835.1snake venom metalloprotease 3, partial
TRINITY_DN1817_c3_g1_i1	0.5	1042.12	11.0253	0.999911	SVMP		ADI47581.1metalloproteinase
TRINITY_DN1630_c1_g1_i6	0.5	1008.15	10.9775	0.999909	SVMP		XP_015685587.1zinc metalloproteinase/disintegrin-like HR1a
TRINITY_DN2076_c2_g1_i1	0.5	938.859	10.8748	0.9999	SVMP		ADW54356.1group III snake venom metalloproteinase
TRINITY_DN42198_c0_g2_i4	0.5	927.99	10.858	0.9999	SVMP		ADI47682.1metalloproteinase, partial
TRINITY_DN1085_c1_g4_i1	0.5	906.25	10.8238	0.999898	SVMP		ADI47722.1metalloproteinase
TRINITY_DN15078_c0_g1_i4	0.5	883.153	10.7865	0.999894	SVMP		ADI47577.1metalloproteinase
TRINITY_DN1821_c1_g1_i1	0.5	864.131	10.7551	0.99989	SVMP		ADI47582.1metalloproteinase, partial
TRINITY_DN12451_c1_g1_i1	0.5	862.772	10.7528	0.99989	SVMP		ADI47595.1metalloproteinase, partial
TRINITY_DN2076_c14_g1_i1	0.5	826.087	10.6902	0.999882	SVMP		A0A0B4U9L8.1RecName: Full=Zinc metalloproteinase-disintegrin-like protein F1; AltName: Full=Fibrinogenase 1; AltName: Full=Metalloproteinase F1; AltName: Full=P-IIIa metalloproteinase F1; AltName: Full=Snake venom metalloproteinase; Short=SVMP; AltName: Full=VaF1; Flags: Precursor
TRINITY_DN2364_c0_g1_i4	1.82846	800.272	8.77372	0.999871	SVMP		QHR82835.1snake venom metalloprotease 3, partial
TRINITY_DN87149_c0_g1_i1	0.5	779.892	10.6071	0.999863	SVMP		ADI47654.1metalloproteinase, partial
TRINITY_DN3590_c0_g1_i1	0.5	745.924	10.5429	0.999854	SVMP		ADI47654.1metalloproteinase, partial
TRINITY_DN3447_c2_g2_i1	0.609486	735.055	10.236	0.99985	SVMP		ADI47654.1metalloproteinase, partial
TRINITY_DN1258_c3_g2_i1	0.5	726.903	10.5056	0.99985	SVMP		ADI47585.1metalloproteinase
TRINITY_DN1129_c0_g2_i1	0.5	721.468	10.4948	0.999849	SVMP		ADI47587.1metalloproteinase, partial
TRINITY_DN118_c6_g1_i14	0.5	717.392	10.4866	0.999847	SVMP		ADI47644.1metalloproteinase, partial
TRINITY_DN1461_c0_g1_i1	0.5	698.37	10.4478	0.999846	SVMP		ADI47594.1metalloproteinase, partial
TRINITY_DN1085_c0_g1_i19	0.5	694.294	10.4394	0.999845	SVMP		BAN89377.1p-ii metalloprotease, partial
TRINITY_DN2076_c14_g1_i2	0.5	673.913	10.3964	0.999843	SVMP		ADI47584.1metalloproteinase
TRINITY_DN791_c1_g1_i8	0.5	650.816	10.3461	0.999836	SVMP		ADI47585.1metalloproteinase
TRINITY_DN10102_c1_g1_i2	0.5	648.098	10.3401	0.999836	SVMP		QHR82835.1snake venom metalloprotease 3, partial
TRINITY_DN22229_c0_g2_i1	0.5	619.566	10.2751	0.99983	SVMP		ADW54356.1group III snake venom metalloproteinase
TRINITY_DN7652_c0_g1_i2	0.609486	608.696	9.96391	0.999828	SVMP		ADI47587.1metalloproteinase, partial
TRINITY_DN2364_c0_g1_i6	0.5	580.163	10.1803	0.999813	SVMP		ADI47630.1metalloproteinase
TRINITY_DN10244_c0_g1_i1	0.5	546.196	10.0933	0.999798	SVMP		ADI47579.1metalloproteinase
TRINITY_DN1132_c2_g1_i2	0.5	542.12	10.0825	0.999794	SVMP		ADI47586.1metalloproteinase
TRINITY_DN2076_c0_g1_i10	0.5	517.663	10.0159	0.999777	SVMP		ADI47654.1metalloproteinase, partial
TRINITY_DN2636_c0_g2_i1	1.21897	501.359	8.68404	0.99977	SVMP		ADI47653.1metalloproteinase
TRINITY_DN271_c1_g1_i1	0.5	474.185	9.88931	0.999751	SVMP		CAJ01688.1Group III snake venom metalloproteinase, partial
TRINITY_DN8416_c0_g1_i4	0.5	468.75	9.87268	0.999748	SVMP		ADI47582.1metalloproteinase, partial
TRINITY_DN271_c0_g3_i5	0.5	467.392	9.86849	0.999748	SVMP		O93517.1RecName: Full=Zinc metalloproteinase/disintegrin; Contains: RecName: Full=Snake venom metalloproteinase; Short=SVMP; Contains: RecName: Full=Disintegrin-like salmosin-4; Flags: Precursor
TRINITY_DN271_c0_g4_i2	0.5	467.392	9.86849	0.999748	SVMP		XP_015685587.1zinc metalloproteinase/disintegrin-like HR1a
TRINITY_DN42198_c0_g2_i1	0.5	448.37	9.80855	0.99974	SVMP		ADI47682.1metalloproteinase, partial
TRINITY_DN3186_c5_g1_i2	31.0838	426.631	3.77875	0.999325	SVMP		XP_039215643.1metalloprotease TIKI1-like
TRINITY_DN1085_c5_g1_i1	0.5	418.478	9.70901	0.999721	SVMP		ADI47585.1metalloproteinase
TRINITY_DN4633_c1_g1_i19	53.0253	400.815	2.91819	0.992815	SVMP		XP_026527949.1ATP-dependent zinc metalloprotease YME1L1 isoform X1
TRINITY_DN22229_c0_g2_i2	0.5	398.098	9.63698	0.999702	SVMP		AAR25557.1metalloprotease 2, partial
TRINITY_DN1630_c1_g1_i5	0.609486	392.663	9.33148	0.999702	SVMP		XP_015685587.1zinc metalloproteinase/disintegrin-like HR1a
TRINITY_DN838_c5_g1_i12	0.5	373.641	9.54551	0.999685	SVMP		XP_015685802.1zinc metalloproteinase/disintegrin-like HR1a, partial
TRINITY_DN1085_c0_g1_i16	0.5	373.641	9.54551	0.999685	SVMP		ALA20851.1metalloproteinase, partial
TRINITY_DN838_c5_g2_i1	0.5	366.848	9.51904	0.999684	SVMP		ADI47586.1metalloproteinase
TRINITY_DN7385_c2_g1_i1	0.5	350.544	9.45345	0.999674	SVMP		P0DM97.1RecName: Full=Zinc metalloproteinase-disintegrin BA-5A; AltName: Full=Snake venom metalloproteinase; Short=SVMP; Flags: Precursor
TRINITY_DN1766_c0_g1_i15	0.5	349.185	9.44785	0.999673	SVMP		ADI47722.1metalloproteinase
TRINITY_DN12451_c3_g1_i1	0.5	346.468	9.43658	0.999671	SVMP		ADI47580.1metalloproteinase
TRINITY_DN838_c5_g2_i2	0.5	343.75	9.42522	0.99967	SVMP		ADI47586.1metalloproteinase
TRINITY_DN3211_c0_g2_i1	0.5	336.957	9.39642	0.999665	SVMP		ADI47683.1metalloproteinase
TRINITY_DN42198_c0_g2_i3	0.5	335.598	9.39059	0.999663	SVMP		ADI47596.1metalloproteinase, partial
TRINITY_DN1461_c0_g1_i2	0.5	328.805	9.36109	0.999656	SVMP		ADI47604.1metalloproteinase, partial
TRINITY_DN79_c0_g1_i7	0.5	326.087	9.34911	0.999654	SVMP		ADI47654.1metalloproteinase, partial
TRINITY_DN27403_c1_g1_i1	0.5	326.087	9.34911	0.999654	SVMP		ADI47653.1metalloproteinase
TRINITY_DN79_c0_g1_i5	0.5	323.37	9.33704	0.999649	SVMP		ADI47654.1metalloproteinase, partial
TRINITY_DN1085_c0_g1_i2	0.5	322.011	9.33097	0.999649	SVMP		XP_015685587.1zinc metalloproteinase/disintegrin-like HR1a
TRINITY_DN271_c0_g2_i2	0.5	320.652	9.32487	0.999648	SVMP		QBF53415.1metalloproteinase of class P-III MPIII-2
TRINITY_DN10102_c1_g2_i2	0.5	313.859	9.29397	0.999634	SVMP		XP_039210138.1snake venom metalloproteinase BITM02A-like
TRINITY_DN2109_c8_g1_i1	0.5	308.424	9.26877	0.999632	SVMP		QBF53415.1metalloproteinase of class P-III MPIII-2
TRINITY_DN1242_c1_g1_i4	0.5	288.044	9.17014	0.999594	SVMP		ADI47604.1metalloproteinase, partial
TRINITY_DN9616_c0_g2_i1	0.5	286.685	9.16332	0.999593	SVMP		ADI47586.1metalloproteinase
TRINITY_DN2109_c0_g1_i7	0.5	278.533	9.1217	0.999582	SVMP		ADI47590.1metalloproteinase
TRINITY_DN742_c0_g1_i8	0.5	271.739	9.08608	0.999574	SVMP		QBF53415.1metalloproteinase of class P-III MPIII-2
TRINITY_DN6017_c0_g2_i1	0.5	271.739	9.08608	0.999574	SVMP		XP_029142319.1zinc metalloproteinase-disintegrin-like HV1
TRINITY_DN422_c2_g1_i1	72.5288	251.359	1.79312	0.908344	SVMP		XP_015670624.1A disintegrin and metalloproteinase with thrombospondin motifs 5
TRINITY_DN21119_c0_g1_i3	0.5	245.924	8.94207	0.999534	SVMP		3K7L_AStructures of two elapid snake venom metalloproteases with distinct activities highlight the disulfide patterns in the D domain of ADAMalysin family proteins
TRINITY_DN13578_c0_g1_i1	0.5	244.565	8.93408	0.999533	SVMP		ADW54350.1group III snake venom metalloproteinase, partial
TRINITY_DN1856_c2_g2_i3	0.609486	237.772	8.60777	0.999513	SVMP		ADI47604.1metalloproteinase, partial
TRINITY_DN3447_c2_g2_i4	0.5	226.902	8.82593	0.999483	SVMP		ADI47654.1metalloproteinase, partial
TRINITY_DN1766_c0_g1_i26	0.5	216.033	8.75511	0.999454	SVMP		ADI47657.1metalloproteinase, partial
TRINITY_DN91932_c0_g1_i1	0.5	203.804	8.67104	0.999417	SVMP		ADI47585.1metalloproteinase
TRINITY_DN8416_c0_g1_i1	0.5	199.728	8.6419	0.999412	SVMP		ADI47592.1metalloproteinase
TRINITY_DN7109_c0_g1_i2	0.5	197.011	8.62213	0.999405	SVMP		CAJ01689.1Group III snake venom metalloproteinase
TRINITY_DN19357_c0_g1_i3	28.6458	188.859	2.72091	0.991782	SVMP		XP_039194764.1matrix metalloproteinase-19
TRINITY_DN742_c0_g1_i5	0.5	187.5	8.55075	0.999374	SVMP		P0DM97.1RecName: Full=Zinc metalloproteinase-disintegrin BA-5A; AltName: Full=Snake venom metalloproteinase; Short=SVMP; Flags: Precursor
TRINITY_DN742_c0_g1_i27	0.5	183.424	8.51904	0.999361	SVMP		ADI47594.1metalloproteinase, partial
TRINITY_DN1766_c0_g1_i8	0.5	183.424	8.51904	0.999361	SVMP		BAP39963.1metalloprotease P-III 2, partial
TRINITY_DN5198_c1_g1_i4	0.5	177.989	8.47565	0.999333	SVMP		ADI47598.1metalloproteinase, partial
TRINITY_DN4941_c0_g1_i14	0.5	176.631	8.46459	0.999329	SVMP		ADI47655.1metalloproteinase
TRINITY_DN4290_c0_g3_i1	0.5	172.554	8.43091	0.999311	SVMP		XP_015685802.1zinc metalloproteinase/disintegrin-like HR1a, partial
TRINITY_DN13495_c0_g1_i1	0.5	171.196	8.4195	0.999303	SVMP		ADI47577.1metalloproteinase
TRINITY_DN21356_c5_g1_i1	0.5	168.478	8.39642	0.999292	SVMP		QGC85384.1metalloproteinase, partial
TRINITY_DN8975_c0_g1_i5	0.5	161.685	8.33704	0.999264	SVMP		QHR82835.1snake venom metalloprotease 3, partial
TRINITY_DN79_c0_g1_i3	0.609486	161.685	8.05138	0.999264	SVMP		ADI47654.1metalloproteinase, partial
TRINITY_DN45911_c3_g1_i1	0.5	160.326	8.32487	0.999256	SVMP		ADI47585.1metalloproteinase
TRINITY_DN1819_c1_g1_i1	0.5	157.609	8.3002	0.999237	SVMP		ADI47653.1metalloproteinase
TRINITY_DN4317_c0_g1_i1	0.5	153.533	8.2624	0.999218	SVMP		ADI47724.1metalloproteinase
TRINITY_DN11150_c0_g1_i6	0.5	148.098	8.21041	0.999174	SVMP		AAR25557.1metalloprotease 2, partial
TRINITY_DN11265_c0_g1_i3	0.5	146.739	8.19711	0.999167	SVMP		ADI47597.1metalloproteinase, partial
TRINITY_DN1614_c3_g1_i10	0.5	146.739	8.19711	0.999167	SVMP		ADW54356.1group III snake venom metalloproteinase
TRINITY_DN843_c2_g1_i4	0.5	141.304	8.14266	0.999113	SVMP		ADI47657.1metalloproteinase, partial
TRINITY_DN6998_c0_g1_i1	0.5	141.304	8.14266	0.999113	SVMP		UMW88244.1snake venom metalloproteinases P-III
TRINITY_DN1817_c2_g2_i1	0.5	139.946	8.12872	0.999106	SVMP		ADI47656.1metalloproteinase, partial
TRINITY_DN829_c0_g3_i1	0.5	138.587	8.11465	0.999099	SVMP		ADI47597.1metalloproteinase, partial
TRINITY_DN2076_c0_g3_i2	0.5	134.511	8.07158	0.999064	SVMP		ADI47578.1metalloproteinase, partial
TRINITY_DN2076_c7_g1_i1	0.5	133.152	8.05693	0.999054	SVMP		D6PXE8.1RecName: Full=Zinc metalloproteinase-disintegrin-like atrase-B; AltName: Full=Snake venom metalloproteinase; Short=SVMP; Flags: Precursor
TRINITY_DN271_c0_g3_i4	0.5	131.794	8.04214	0.999047	SVMP		P22028.2RecName: Full=Zinc metalloproteinase-disintegrin-like botrocetin; AltName: Full=Snake venom metalloproteinase; Short=SVMP; AltName: Full=von Willebrand factor-dependent platelet coagglutinin; Contains: RecName: Full=Disintegrin-like botrocetin
TRINITY_DN1583_c1_g1_i13	0.5	127.717	7.99681	0.999013	SVMP		ADI47597.1metalloproteinase, partial
TRINITY_DN5168_c0_g1_i16	0.5	126.359	7.98138	0.998991	SVMP		XP_039217910.1A disintegrin and metalloproteinase with thrombospondin motifs 7
TRINITY_DN50016_c1_g1_i1	0.5	125	7.96579	0.998977	SVMP		QBF53415.1metalloproteinase of class P-III MPIII-2
TRINITY_DN118_c168_g1_i1	0.5	120.924	7.91796	0.99894	SVMP		ADW54352.1group III snake venom metalloproteinase, partial
TRINITY_DN6675_c0_g1_i3	0.5	115.489	7.85161	0.99887	SVMP		ADI47602.1metalloproteinase, partial
TRINITY_DN1766_c2_g1_i1	0.5	112.772	7.81726	0.998838	SVMP		ADI47585.1metalloproteinase
TRINITY_DN6675_c0_g1_i2	0.5	111.413	7.79978	0.998807	SVMP		ADI47602.1metalloproteinase, partial
TRINITY_DN4941_c0_g1_i18	0.5	110.054	7.78207	0.998797	SVMP		ADI47642.1metalloproteinase
TRINITY_DN21899_c0_g1_i3	0.5	110.054	7.78207	0.998797	SVMP		P82942.1RecName: Full=Hemorrhagic metalloproteinase-disintegrin-like kaouthiagin; AltName: Full=Snake venom metalloproteinase; Short=SVMP
TRINITY_DN174_c2_g1_i19	30.4743	105.978	1.7981	0.907078	SVMP		XP_029140492.1LOW QUALITY PROTEIN: disintegrin and metalloproteinase domain-containing protein 23
TRINITY_DN2076_c2_g1_i2	0.5	100.544	7.65168	0.99867	SVMP		ADW54356.1group III snake venom metalloproteinase
TRINITY_DN4941_c0_g1_i13	0.5	96.4674	7.59197	0.998599	SVMP		ADI47582.1metalloproteinase, partial
TRINITY_DN1938_c1_g2_i2	0.5	96.4674	7.59197	0.998599	SVMP		ADI47643.1metalloproteinase
TRINITY_DN15645_c0_g1_i6	0.5	93.75	7.55075	0.998565	SVMP		ADI47604.1metalloproteinase, partial
TRINITY_DN7385_c1_g1_i4	0.5	93.75	7.55075	0.998565	SVMP		XP_029142020.1zinc metalloproteinase/disintegrin-like
TRINITY_DN4941_c0_g1_i2	0.5	91.0327	7.50831	0.998504	SVMP		XP_015686551.1snake venom metalloproteinase ACLF-like, partial
TRINITY_DN21119_c0_g1_i1	0.5	89.674	7.48662	0.998482	SVMP		3K7L_AStructures of two elapid snake venom metalloproteases with distinct activities highlight the disulfide patterns in the D domain of ADAMalysin family proteins
TRINITY_DN742_c0_g1_i4	0.5	89.674	7.48662	0.998482	SVMP		ADI47594.1metalloproteinase, partial
TRINITY_DN2076_c0_g1_i14	0.5	89.674	7.48662	0.998482	SVMP		ADI47600.1metalloproteinase, partial
TRINITY_DN15645_c0_g1_i3	0.5	86.9566	7.44222	0.998398	SVMP		ADI47582.1metalloproteinase, partial
TRINITY_DN68063_c0_g1_i1	10.3613	86.9566	3.0691	0.995587	SVMP		XP_039219270.1A disintegrin and metalloproteinase with thrombospondin motifs 4
TRINITY_DN742_c0_g1_i24	0.5	84.2392	7.39642	0.998329	SVMP		ADI47594.1metalloproteinase, partial
TRINITY_DN1461_c0_g2_i1	0.5	84.2392	7.39642	0.998329	SVMP		ADI47585.1metalloproteinase
TRINITY_DN7415_c0_g1_i17	0.5	84.2392	7.39642	0.998329	SVMP		BAN82127.1P-III metalloprotease, partial
TRINITY_DN2076_c2_g2_i2	0.5	82.8805	7.37296	0.998306	SVMP		ADI47655.1metalloproteinase
TRINITY_DN1938_c1_g1_i1	0.5	82.8805	7.37296	0.998306	SVMP		ADI47582.1metalloproteinase, partial
TRINITY_DN90387_c0_g3_i3	1.82846	82.8805	5.50233	0.998281	SVMP		XP_039206103.1A disintegrin and metalloproteinase with thrombospondin motifs 9 isoform X2
TRINITY_DN11150_c0_g1_i4	0.5	81.5218	7.34911	0.998281	SVMP		AAR25557.1metalloprotease 2, partial
TRINITY_DN4011_c0_g1_i5	21.9415	80.1631	1.86928	0.907798	SVMP		XP_015670623.1A disintegrin and metalloproteinase with thrombospondin motifs 1
TRINITY_DN11265_c0_g1_i6	0.5	78.8044	7.3002	0.998173	SVMP		ADI47657.1metalloproteinase, partial
TRINITY_DN3186_c3_g1_i5	3.65692	78.8044	4.42958	0.998059	SVMP		QHR82755.1disintegrin and metalloproteinase domain-containing protein 9, partial
TRINITY_DN7403_c1_g2_i1	0.5	76.087	7.24958	0.998072	SVMP		ADI47582.1metalloproteinase, partial
TRINITY_DN5936_c0_g1_i1	0.5	76.087	7.24958	0.998072	SVMP		XP_058050817.1LOW QUALITY PROTEIN: zinc metalloproteinase-disintegrin-like NaMP
TRINITY_DN6172_c0_g1_i6	0.5	76.087	7.24958	0.998072	SVMP		ADW54335.1group III snake venom metalloproteinase, partial
TRINITY_DN2435_c0_g1_i1	0.5	76.087	7.24958	0.998072	SVMP		XP_015685587.1zinc metalloproteinase/disintegrin-like HR1a
TRINITY_DN2076_c0_g1_i2	0.5	74.7283	7.22358	0.998027	SVMP		ADI47588.1metalloproteinase, partial
TRINITY_DN1614_c2_g1_i3	0.5	74.7283	7.22358	0.998027	SVMP		ADW54335.1group III snake venom metalloproteinase, partial
TRINITY_DN710_c1_g2_i1	1.21897	74.7283	5.93792	0.997987	SVMP		ADI47602.1metalloproteinase, partial
TRINITY_DN1242_c1_g1_i8	0.5	73.3696	7.19711	0.997947	SVMP		ADI47604.1metalloproteinase, partial
TRINITY_DN1129_c0_g2_i6	0.5	72.0109	7.17014	0.997907	SVMP		ADI47587.1metalloproteinase, partial
TRINITY_DN4290_c0_g3_i2	0.5	72.0109	7.17014	0.997907	SVMP		XP_015685802.1zinc metalloproteinase/disintegrin-like HR1a, partial
TRINITY_DN1129_c0_g2_i3	0.5	70.6522	7.14266	0.997868	SVMP		ADI47587.1metalloproteinase, partial
TRINITY_DN110151_c0_g1_i1	7.92332	70.6522	3.15656	0.994984	SVMP		XP_015673523.1A disintegrin and metalloproteinase with thrombospondin motifs 15
TRINITY_DN3249_c0_g1_i12	0.5	69.2935	7.11465	0.997797	SVMP		ADI47682.1metalloproteinase, partial
TRINITY_DN2895_c0_g2_i1	0.5	66.5761	7.05693	0.997707	SVMP		AXL96572.1snake venom metalloproteinase 22, partial
TRINITY_DN4941_c0_g1_i10	0.5	66.5761	7.05693	0.997707	SVMP		XP_015682631.1zinc metalloproteinase-disintegrin-like VMP-III
TRINITY_DN6172_c0_g1_i5	0.5	66.5761	7.05693	0.997707	SVMP		ADW54335.1group III snake venom metalloproteinase, partial
TRINITY_DN742_c0_g1_i15	0.5	65.2174	7.02719	0.997608	SVMP		ADI47594.1metalloproteinase, partial
TRINITY_DN829_c0_g2_i2	0.5	63.8587	6.99681	0.997562	SVMP		ADI47727.1metalloproteinase
TRINITY_DN21899_c0_g1_i4	0.5	63.8587	6.99681	0.997562	SVMP		3K7L_AStructures of two elapid snake venom metalloproteases with distinct activities highlight the disulfide patterns in the D domain of ADAMalysin family proteins
TRINITY_DN3249_c0_g1_i1	0.5	63.8587	6.99681	0.997562	SVMP		ADI47682.1metalloproteinase, partial
TRINITY_DN5626_c0_g1_i9	0.5	63.8587	6.99681	0.997562	SVMP		ADI47594.1metalloproteinase, partial
TRINITY_DN7415_c0_g1_i9	0.609486	63.8587	6.71115	0.997562	SVMP		BAN82127.1P-III metalloprotease, partial
TRINITY_DN7415_c0_g1_i11	0.5	62.5	6.96579	0.997503	SVMP		BAN82127.1P-III metalloprotease, partial
TRINITY_DN31197_c1_g1_i1	0.5	62.5	6.96579	0.997503	SVMP		ADI47601.1metalloproteinase, partial
TRINITY_DN1628_c0_g1_i12	0.5	61.1413	6.93408	0.997359	SVMP		XP_029143051.1disintegrin and metalloproteinase domain-containing protein 11
TRINITY_DN21899_c0_g1_i8	0.5	59.7826	6.90165	0.997294	SVMP		ADD14036.1metalloproteinase atrase B, partial
TRINITY_DN6975_c0_g1_i8	0.5	58.4239	6.86849	0.997183	SVMP		XP_015683145.1LOW QUALITY PROTEIN: zinc metalloproteinase-disintegrin-like ACLD
TRINITY_DN829_c0_g4_i1	0.5	58.4239	6.86849	0.997183	SVMP		ADI47586.1metalloproteinase
TRINITY_DN2345_c0_g2_i13	0.5	58.4239	6.86849	0.997183	SVMP		XP_029139602.1A disintegrin and metalloproteinase with thrombospondin motifs 2
TRINITY_DN13578_c0_g3_i1	0.5	58.4239	6.86849	0.997183	SVMP		ADI47598.1metalloproteinase, partial
TRINITY_DN6164_c0_g1_i1	0.5	57.0652	6.83454	0.997089	SVMP		ADI47614.1metalloproteinase, partial
TRINITY_DN15078_c0_g1_i8	0.5	55.7065	6.79978	0.997022	SVMP		ADI47673.1metalloproteinase, partial
TRINITY_DN52525_c0_g1_i1	0.5	55.7065	6.79978	0.997022	SVMP		QBF53417.1metalloproteinase of class P-III MPIII-4
TRINITY_DN3447_c2_g2_i3	0.5	54.3479	6.76415	0.99684	SVMP		ADI47654.1metalloproteinase, partial
TRINITY_DN48671_c1_g1_i1	0.5	54.3479	6.76415	0.99684	SVMP		ADI47722.1metalloproteinase
TRINITY_DN21899_c0_g1_i2	0.5	54.3479	6.76415	0.99684	SVMP		P82942.1RecName: Full=Hemorrhagic metalloproteinase-disintegrin-like kaouthiagin; AltName: Full=Snake venom metalloproteinase; Short=SVMP
TRINITY_DN9456_c0_g1_i10	0.5	52.9892	6.72763	0.996758	SVMP		ADI47600.1metalloproteinase, partial
TRINITY_DN2076_c68_g1_i1	0.5	52.9892	6.72763	0.996758	SVMP		ADI47654.1metalloproteinase, partial
TRINITY_DN271_c1_g3_i1	0.5	52.9892	6.72763	0.996758	SVMP		ADI47594.1metalloproteinase, partial
TRINITY_DN3186_c3_g1_i1	0.5	52.9892	6.72763	0.996758	SVMP		XP_039219388.1disintegrin and metalloproteinase domain-containing protein 15 isoform X8
TRINITY_DN118_c167_g1_i1	0.5	50.2718	6.65168	0.996451	SVMP		ADI47592.1metalloproteinase
TRINITY_DN4941_c0_g1_i9	0.5	48.9131	6.61215	0.996354	SVMP		XP_015686551.1snake venom metalloproteinase ACLF-like, partial
TRINITY_DN1938_c0_g1_i7	0.5	48.9131	6.61215	0.996354	SVMP		Q9PVK7.1RecName: Full=Zinc metalloproteinase-disintegrin-like cobrin; AltName: Full=Snake venom metalloproteinase; Short=SVMP; Flags: Precursor
TRINITY_DN1856_c2_g1_i1	0.5	47.5544	6.57151	0.996227	SVMP		Q9PVK7.1RecName: Full=Zinc metalloproteinase-disintegrin-like cobrin; AltName: Full=Snake venom metalloproteinase; Short=SVMP; Flags: Precursor
TRINITY_DN1242_c1_g1_i9	0.5	47.5544	6.57151	0.996227	SVMP		ADI47604.1metalloproteinase, partial
TRINITY_DN31669_c1_g3_i2	0.5	47.5544	6.57151	0.996227	SVMP		ADI47648.1metalloproteinase
TRINITY_DN6017_c0_g1_i8	0.5	47.5544	6.57151	0.996227	SVMP		Q9PVK7.1RecName: Full=Zinc metalloproteinase-disintegrin-like cobrin; AltName: Full=Snake venom metalloproteinase; Short=SVMP; Flags: Precursor
TRINITY_DN16103_c8_g1_i1	0.5	47.5544	6.57151	0.996227	SVMP		ADI47598.1metalloproteinase, partial
TRINITY_DN1614_c4_g1_i4	0.5	46.1957	6.52969	0.995993	SVMP		D5LMJ3.1RecName: Full=Zinc metalloproteinase-disintegrin-like atrase-A; AltName: Full=Snake venom metalloproteinase; Short=SVMP; Flags: Precursor
TRINITY_DN5626_c0_g1_i8	0.5	46.1957	6.52969	0.995993	SVMP		ADI47594.1metalloproteinase, partial
TRINITY_DN6675_c0_g1_i5	0.5	44.837	6.48662	0.995853	SVMP		ADI47602.1metalloproteinase, partial
TRINITY_DN27403_c0_g4_i1	0.5	42.1196	6.39642	0.995373	SVMP		ADI47677.1metalloproteinase, partial
TRINITY_DN2364_c0_g1_i10	0.5	42.1196	6.39642	0.995373	SVMP		QHR82835.1snake venom metalloprotease 3, partial
TRINITY_DN2895_c0_g1_i12	0.5	42.1196	6.39642	0.995373	SVMP		ADI47594.1metalloproteinase, partial
TRINITY_DN6447_c0_g1_i2	3.04743	42.1196	3.78883	0.99463	SVMP		XP_015683627.1matrix metalloproteinase-17, partial
TRINITY_DN161_c37_g1_i1	10.3613	42.1196	2.02329	0.966576	SVMP		XP_015665427.1A disintegrin and metalloproteinase with thrombospondin motifs 10
TRINITY_DN42198_c3_g1_i1	0.5	40.7609	6.34911	0.995186	SVMP		ADI47585.1metalloproteinase
TRINITY_DN2895_c0_g1_i7	0.5	39.4022	6.3002	0.994817	SVMP		ADI47594.1metalloproteinase, partial
TRINITY_DN271_c1_g2_i2	0.5	39.4022	6.3002	0.994817	SVMP		ADI47682.1metalloproteinase, partial
TRINITY_DN7714_c0_g2_i8	0.5	39.4022	6.3002	0.994817	SVMP		ADI47596.1metalloproteinase, partial
TRINITY_DN1614_c1_g2_i3	0.5	38.0435	6.24958	0.994605	SVMP		ADI47578.1metalloproteinase, partial
TRINITY_DN7385_c0_g1_i1	0.5	38.0435	6.24958	0.994605	SVMP		XP_015686551.1snake venom metalloproteinase ACLF-like, partial
TRINITY_DN11150_c0_g1_i1	0.5	38.0435	6.24958	0.994605	SVMP		AAR25557.1metalloprotease 2, partial
TRINITY_DN8975_c0_g2_i4	0.5	38.0435	6.24958	0.994605	SVMP		ADI47586.1metalloproteinase
TRINITY_DN1085_c1_g3_i1	0.5	36.6848	6.19711	0.99439	SVMP		XP_015685701.1zinc metalloproteinase/disintegrin-like HR1a
TRINITY_DN16103_c0_g2_i3	0.5	35.3261	6.14266	0.993934	SVMP		ADI47598.1metalloproteinase, partial
TRINITY_DN6017_c0_g1_i12	0.5	35.3261	6.14266	0.993934	SVMP		KAG8141327.1putative Snake venom metalloprotein, partial
TRINITY_DN1258_c3_g1_i1	0.5	33.9674	6.08608	0.993681	SVMP		ADI47577.1metalloproteinase
TRINITY_DN1817_c6_g1_i1	0.5	32.6087	6.02719	0.993388	SVMP		ADI47654.1metalloproteinase, partial
TRINITY_DN21356_c1_g1_i1	0.5	31.25	5.96579	0.992776	SVMP		ADW54356.1group III snake venom metalloproteinase
TRINITY_DN10244_c9_g1_i1	0.5	31.25	5.96579	0.992776	SVMP		ADI47585.1metalloproteinase
TRINITY_DN2076_c2_g2_i1	0.609486	31.25	5.68012	0.992776	SVMP		ADI47655.1metalloproteinase
TRINITY_DN35615_c0_g1_i2	0.5	29.8913	5.90165	0.992435	SVMP		XP_015685587.1zinc metalloproteinase/disintegrin-like HR1a
TRINITY_DN7830_c0_g1_i14	0.5	29.8913	5.90165	0.992435	SVMP		XP_015685664.1zinc metalloproteinase/disintegrin-like HR1a, partial
TRINITY_DN43899_c0_g1_i6	0.5	29.8913	5.90165	0.992435	SVMP		ADI47596.1metalloproteinase, partial
TRINITY_DN11150_c0_g1_i3	0.5	28.5326	5.83454	0.992078	SVMP		AAR25557.1metalloprotease 2, partial
TRINITY_DN21770_c0_g3_i1	0.5	28.5326	5.83454	0.992078	SVMP		ADI47638.1metalloproteinase
TRINITY_DN15078_c0_g1_i6	0.5	27.1739	5.76415	0.991264	SVMP		ADI47673.1metalloproteinase, partial
TRINITY_DN4011_c0_g1_i2	0.5	27.1739	5.76415	0.991264	SVMP		ATU85522.1disintegrin and metalloproteinase with thrombospondin motifs 1, partial
TRINITY_DN114749_c0_g2_i1	1.82846	27.1739	3.89352	0.99059	SVMP		XP_039213694.1A disintegrin and metalloproteinase with thrombospondin motifs 5
TRINITY_DN9456_c0_g1_i23	0.5	25.8152	5.69015	0.990747	SVMP		ADI47600.1metalloproteinase, partial
TRINITY_DN11057_c3_g1_i1	0.5	25.8152	5.69015	0.990747	SVMP		ADI47604.1metalloproteinase, partial
TRINITY_DN2076_c0_g1_i12	0.5	25.8152	5.69015	0.990747	SVMP		ADI47600.1metalloproteinase, partial
TRINITY_DN838_c7_g1_i9	0.5	24.4565	5.61215	0.989596	SVMP		ADI47602.1metalloproteinase, partial
TRINITY_DN27403_c0_g2_i2	0.5	23.0978	5.52969	0.988885	SVMP		ADI47584.1metalloproteinase
TRINITY_DN7830_c0_g1_i5	0.5	23.0978	5.52969	0.988885	SVMP		XP_015685664.1zinc metalloproteinase/disintegrin-like HR1a, partial
TRINITY_DN742_c0_g1_i3	0.5	23.0978	5.52969	0.988885	SVMP		P0DM97.1RecName: Full=Zinc metalloproteinase-disintegrin BA-5A; AltName: Full=Snake venom metalloproteinase; Short=SVMP; Flags: Precursor
TRINITY_DN8970_c0_g1_i4	0.5	23.0978	5.52969	0.988885	SVMP		ADI47690.1metalloproteinase, partial
TRINITY_DN6447_c0_g1_i1	2.43794	23.0978	3.24402	0.98498	SVMP		XP_015683627.1matrix metalloproteinase-17, partial
TRINITY_DN8416_c0_g1_i14	0.5	21.7391	5.44222	0.988154	SVMP		ADI47582.1metalloproteinase, partial
TRINITY_DN79_c0_g1_i6	0.5	20.3804	5.34911	0.986515	SVMP		ADI47654.1metalloproteinase, partial
TRINITY_DN31594_c0_g1_i1	0.5	20.3804	5.34911	0.986515	SVMP		ADI47596.1metalloproteinase, partial
TRINITY_DN109560_c0_g2_i2	0.5	20.3804	5.34911	0.986515	SVMP		ADI47594.1metalloproteinase, partial
TRINITY_DN109560_c0_g2_i3	0.5	20.3804	5.34911	0.986515	SVMP		ADI47594.1metalloproteinase, partial
TRINITY_DN838_c7_g1_i8	0.5	20.3804	5.34911	0.986515	SVMP		ADI47602.1metalloproteinase, partial
TRINITY_DN2804_c0_g1_i1	0.5	20.3804	5.34911	0.986515	SVMP		XP_015685701.1zinc metalloproteinase/disintegrin-like HR1a
TRINITY_DN1938_c0_g1_i6	0.5	20.3804	5.34911	0.986515	SVMP		D5LMJ3.1RecName: Full=Zinc metalloproteinase-disintegrin-like atrase-A; AltName: Full=Snake venom metalloproteinase; Short=SVMP; Flags: Precursor
TRINITY_DN22089_c0_g1_i1	4.2664	20.3804	2.25609	0.957096	SVMP		XP_013917338.1PREDICTED: A disintegrin and metalloproteinase with thrombospondin motifs 18-like
TRINITY_DN35615_c0_g1_i3	0.5	19.0217	5.24958	0.985537	SVMP		Q7T046.1RecName: Full=Coagulation factor X-activating enzyme heavy chain; AltName: Full=Coagulation factor X-activating enzyme chain alpha; AltName: Full=Snake venom metalloproteinase; Short=SVMP; AltName: Full=VL factor X activator; AltName: Full=VLFXA heavy chain; Contains: RecName: Full=Coagulation factor X-activating enzyme heavy chain alternate form; Flags: Precursor
TRINITY_DN2076_c0_g1_i3	0.5	19.0217	5.24958	0.985537	SVMP		ADI47600.1metalloproteinase, partial
TRINITY_DN15645_c0_g1_i14	0.5	19.0217	5.24958	0.985537	SVMP		ADI47609.1metalloproteinase, partial
TRINITY_DN15526_c0_g1_i1	0.5	19.0217	5.24958	0.985537	SVMP		ADI47586.1metalloproteinase
TRINITY_DN1258_c0_g1_i2	0.5	19.0217	5.24958	0.985537	SVMP		ADI47585.1metalloproteinase
TRINITY_DN23113_c0_g1_i1	2.43794	19.0217	2.96391	0.976301	SVMP		XP_039210131.1zinc metalloproteinase-disintegrin-like NaMP
TRINITY_DN17296_c0_g1_i2	0.5	17.6631	5.14266	0.98445	SVMP		XP_039210138.1snake venom metalloproteinase BITM02A-like
TRINITY_DN5168_c0_g1_i10	0.5	17.6631	5.14266	0.98445	SVMP		XP_039217910.1A disintegrin and metalloproteinase with thrombospondin motifs 7
TRINITY_DN12828_c2_g1_i1	0.5	17.6631	5.14266	0.98445	SVMP		ADW54356.1group III snake venom metalloproteinase
TRINITY_DN15078_c0_g1_i3	0.5	16.3044	5.02719	0.981583	SVMP		ADI47673.1metalloproteinase, partial
TRINITY_DN33185_c0_g1_i1	0.5	16.3044	5.02719	0.981583	SVMP		3K7N_AStructures of two elapid snake venom metalloproteases with distinct activities highlight the disulfide patterns in the D domain of ADAMalysin family proteins
TRINITY_DN271_c3_g1_i2	0.5	16.3044	5.02719	0.981583	SVMP		ADI47595.1metalloproteinase, partial
TRINITY_DN7109_c0_g1_i8	0.5	16.3044	5.02719	0.981583	SVMP		CAJ01689.1Group III snake venom metalloproteinase
TRINITY_DN15645_c0_g1_i16	0.5	14.9457	4.90165	0.979888	SVMP		ADI47596.1metalloproteinase, partial
TRINITY_DN2076_c0_g5_i1	0.5	14.9457	4.90165	0.979888	SVMP		ADI47597.1metalloproteinase, partial
TRINITY_DN21119_c0_g1_i2	0.5	14.9457	4.90165	0.979888	SVMP		3K7L_AStructures of two elapid snake venom metalloproteases with distinct activities highlight the disulfide patterns in the D domain of ADAMalysin family proteins
TRINITY_DN15078_c1_g1_i1	0.5	14.9457	4.90165	0.979888	SVMP		ADI47595.1metalloproteinase, partial
TRINITY_DN15645_c0_g1_i5	0.5	13.587	4.76415	0.977956	SVMP		ADI47604.1metalloproteinase, partial
TRINITY_DN2364_c1_g1_i1	0.5	13.587	4.76415	0.977956	SVMP		ADW54334.1group III snake venom metalloproteinase, partial
TRINITY_DN31669_c1_g3_i1	0.5	13.587	4.76415	0.977956	SVMP		ADI47648.1metalloproteinase
TRINITY_DN7109_c0_g1_i5	0.5	13.587	4.76415	0.977956	SVMP		CAJ01689.1Group III snake venom metalloproteinase
TRINITY_DN118285_c0_g1_i1	0.5	12.2283	4.61215	0.973123	SVMP		ADW54356.1group III snake venom metalloproteinase
TRINITY_DN742_c0_g1_i23	0.5	12.2283	4.61215	0.973123	SVMP		QBF53415.1metalloproteinase of class P-III MPIII-2
TRINITY_DN742_c0_g1_i19	0.5	12.2283	4.61215	0.973123	SVMP		QBF53415.1metalloproteinase of class P-III MPIII-2
TRINITY_DN7415_c0_g1_i7	0.5	12.2283	4.61215	0.973123	SVMP		ADI47689.1metalloproteinase
TRINITY_DN7830_c0_g1_i3	0.609486	12.2283	4.32648	0.973111	SVMP		XP_015685664.1zinc metalloproteinase/disintegrin-like HR1a, partial
TRINITY_DN93382_c0_g1_i1	0.609486	12.2283	4.32648	0.973111	SVMP		XP_010020303.1PREDICTED: matrix metalloproteinase-16-like
TRINITY_DN2895_c0_g1_i4	0.5	10.8696	4.44222	0.969899	SVMP		ADI47594.1metalloproteinase, partial
TRINITY_DN1819_c1_g1_i2	0.5	10.8696	4.44222	0.969899	SVMP		ADI47653.1metalloproteinase
TRINITY_DN1258_c0_g1_i3	0.5	10.8696	4.44222	0.969899	SVMP		ADI47638.1metalloproteinase
TRINITY_DN14076_c0_g1_i1	0.5	10.8696	4.44222	0.969899	SVMP		XP_015682631.1zinc metalloproteinase-disintegrin-like VMP-III
TRINITY_DN22229_c0_g3_i1	0.5	9.51087	4.24958	0.965974	SVMP		ADI47641.1metalloproteinase
TRINITY_DN9456_c0_g1_i12	0.5	9.51087	4.24958	0.965974	SVMP		ADI47600.1metalloproteinase, partial
TRINITY_DN7385_c0_g1_i2	0.5	9.51087	4.24958	0.965974	SVMP		XP_015686536.1snake venom metalloproteinase ACLF-like, partial
TRINITY_DN7385_c0_g1_i3	0.5	9.51087	4.24958	0.965974	SVMP		XP_015686551.1snake venom metalloproteinase ACLF-like, partial
TRINITY_DN3447_c2_g2_i2	0.5	9.51087	4.24958	0.965974	SVMP		ADI47654.1metalloproteinase, partial
TRINITY_DN10244_c0_g2_i1	0.5	9.51087	4.24958	0.965974	SVMP		XP_015686536.1snake venom metalloproteinase ACLF-like, partial
TRINITY_DN8975_c0_g1_i6	0.5	9.51087	4.24958	0.965974	SVMP		QHR82835.1snake venom metalloprotease 3, partial
TRINITY_DN3249_c0_g1_i19	1.82846	9.51087	2.37895	0.933092	SVMP		ADI47682.1metalloproteinase, partial
TRINITY_DN79_c0_g1_i1	0.5	8.15218	4.02719	0.95537	SVMP		ADI47654.1metalloproteinase, partial
TRINITY_DN2872_c1_g1_i2	0.5	8.15218	4.02719	0.95537	SVMP		ADI47604.1metalloproteinase, partial
TRINITY_DN21356_c3_g1_i1	0.5	8.15218	4.02719	0.95537	SVMP		ADI47654.1metalloproteinase, partial
TRINITY_DN110151_c0_g2_i1	0.5	8.15218	4.02719	0.95537	SVMP		XP_015673523.1A disintegrin and metalloproteinase with thrombospondin motifs 15
TRINITY_DN21899_c0_g1_i6	0.5	8.15218	4.02719	0.95537	SVMP		Q9PVK7.1RecName: Full=Zinc metalloproteinase-disintegrin-like cobrin; AltName: Full=Snake venom metalloproteinase; Short=SVMP; Flags: Precursor
TRINITY_DN1938_c0_g1_i3	0.5	8.15218	4.02719	0.95537	SVMP		3K7L_AStructures of two elapid snake venom metalloproteases with distinct activities highlight the disulfide patterns in the D domain of ADAMalysin family proteins
TRINITY_DN79_c0_g1_i8	0.5	6.79348	3.76415	0.947479	SVMP		ADI47654.1metalloproteinase, partial
TRINITY_DN203239_c1_g1_i1	0.5	6.79348	3.76415	0.947479	SVMP		ADI47602.1metalloproteinase, partial
TRINITY_DN1614_c2_g1_i6	0.5	6.79348	3.76415	0.947479	SVMP		ADW54335.1group III snake venom metalloproteinase, partial
TRINITY_DN19874_c0_g1_i1	0.5	6.79348	3.76415	0.947479	SVMP		XP_026527224.1zinc metalloproteinase-disintegrin-like MTP9
TRINITY_DN16103_c0_g2_i1	0.5	6.79348	3.76415	0.947479	SVMP		ADI47598.1metalloproteinase, partial
TRINITY_DN1461_c2_g1_i1	0.5	6.79348	3.76415	0.947479	SVMP		ADI47595.1metalloproteinase, partial
TRINITY_DN4317_c7_g1_i11	0.5	5.43479	3.44222	0.922852	SVMP		ADI47610.1metalloproteinase
TRINITY_DN12970_c0_g5_i1	0.5	5.43479	3.44222	0.922852	SVMP		KAG5858150.1snake venom metalloprotease precursor
TRINITY_DN148143_c0_g1_i1	0.5	5.43479	3.44222	0.922852	SVMP		ASU45025.1disintegrin and metalloproteinase domain-containing protein 19, partial
TRINITY_DN10824_c0_g1_i3	0.5	5.43479	3.44222	0.922852	SVMP		ADI47653.1metalloproteinase
TRINITY_DN11150_c0_g1_i7	0.5	5.43479	3.44222	0.922852	SVMP		AAR25557.1metalloprotease 2, partial
TRINITY_DN51318_c0_g2_i1	0.5	5.43479	3.44222	0.922852	SVMP		ADI47582.1metalloproteinase, partial
TRINITY_DN1614_c1_g1_i10	0.5	5.43479	3.44222	0.922852	SVMP		ADI47595.1metalloproteinase, partial
TRINITY_DN109829_c0_g2_i1	0.5	5.43479	3.44222	0.922852	SVMP		XP_013921399.1PREDICTED: A disintegrin and metalloproteinase with thrombospondin motifs 10-like
TRINITY_DN41914_c0_g1_i1	0.5	5.43479	3.44222	0.922852	SVMP		XP_034265031.1matrix metalloproteinase-27-like
TRINITY_DN407250_c0_g1_i1	0.609486	5.43479	3.15656	0.921502	SVMP		XP_039200449.1disintegrin and metalloproteinase domain-containing protein 12 isoform X5
TRINITY_DN40123_c1_g1_i1	0.5	4.07609	3.02719	0.902015	SVMP		XP_015686536.1snake venom metalloproteinase ACLF-like, partial
TRINITY_DN2345_c0_g2_i7	0.5	4.07609	3.02719	0.902015	SVMP		XP_013929622.1PREDICTED: A disintegrin and metalloproteinase with thrombospondin motifs 2-like, partial
TRINITY_DN99680_c0_g1_i1	0.5	4.07609	3.02719	0.902015	SVMP		XP_013927879.1PREDICTED: disintegrin and metalloproteinase domain-containing protein 22, partial
TRINITY_DN6975_c0_g1_i4	0.5	4.07609	3.02719	0.902015	SVMP		XP_015685664.1zinc metalloproteinase/disintegrin-like HR1a, partial
TRINITY_DN25639_c0_g1_i1	0.5	4.07609	3.02719	0.902015	SVMP		XP_015685664.1zinc metalloproteinase/disintegrin-like HR1a, partial
TRINITY_DN78698_c0_g2_i1	0.5	4.07609	3.02719	0.902015	SVMP		KFQ46340.1Matrix metalloproteinase-16, partial
TRINITY_DN6766_c5_g1_i1	0.5	4.07609	3.02719	0.902015	SVMP		ADI47602.1metalloproteinase, partial
TRINITY_DN15645_c0_g1_i9	0.5	4.07609	3.02719	0.902015	SVMP		AMB36352.1metalloproteinase of class P-III MPIII-1
TRINITY_DN42198_c1_g1_i1	0.5	4.07609	3.02719	0.902015	SVMP		BAN82007.1P-III metalloprotease, partial
TRINITY_DN237328_c0_g1_i1	0.5	4.07609	3.02719	0.902015	SVMP		KAG8141327.1putative Snake venom metalloprotein, partial
TRINITY_DN8970_c0_g1_i1	0.5	4.07609	3.02719	0.902015	SVMP		ADI47690.1metalloproteinase, partial
TRINITY_DN6172_c0_g1_i8	0.5	4.07609	3.02719	0.902015	SVMP		ADW54335.1group III snake venom metalloproteinase, partial
TRINITY_DN22125_c1_g1_i6	0.5	4.07609	3.02719	0.902015	SVMP		XP_039210240.1disintegrin and metalloproteinase domain-containing protein 9-like
TRINITY_DN42196_c0_g1_i3	0.5	4.07609	3.02719	0.902015	SVMP		Q9PVK7.1RecName: Full=Zinc metalloproteinase-disintegrin-like cobrin; AltName: Full=Snake venom metalloproteinase; Short=SVMP; Flags: Precursor
TRINITY_DN12911_c3_g1_i1	0.5	4.07609	3.02719	0.902015	SVMP		ADI47577.1metalloproteinase
TRINITY_DN2372_c2_g1_i3	107.27	410155	11.9007	1	SVMP-I	6.60686	CAP17272.1snake venom metalloprotease inhibitor precursor
TRINITY_DN1373_c1_g1_i6	70.0909	286381	11.9964	1	SVMP-I		A8YPR6.2RecName: Full=Snake venom metalloprotease inhibitor 02D01; AltName: Full=02E11; AltName: Full=10F07; AltName: Full=Svmpi-Eoc7; Contains: RecName: Full=Tripeptide pEKW 1; Contains: RecName: Full=Tripeptide pEKW 2; Contains: RecName: Full=Tripeptide pEKW 3; Contains: RecName: Full=Tripeptide pEKW 4; Contains: RecName: Full=Tripeptide pEKW 5; Contains: RecName: Full=Tripeptide pEKW 6; Contai…
TRINITY_DN2372_c2_g1_i8	38.3976	105144	11.4191	1	SVMP-I		CAP17272.1snake venom metalloprotease inhibitor precursor
TRINITY_DN2372_c2_g1_i5	5.48537	43233.7	12.9443	1	SVMP-I		CAP17272.1snake venom metalloprotease inhibitor precursor
TRINITY_DN2372_c2_g1_i12	10.3613	37625	11.8263	1	SVMP-I		CAP17271.1snake venom metalloprotease inhibitor precursor
TRINITY_DN2372_c2_g1_i10	7.31383	34721.5	12.2129	1	SVMP-I		CAP17272.1snake venom metalloprotease inhibitor precursor
TRINITY_DN2372_c2_g1_i1	2.43794	13987.8	12.4862	0.999996	SVMP-I		CAP17272.1snake venom metalloprotease inhibitor precursor
TRINITY_DN2372_c2_g1_i4	1.21897	5565.22	12.1566	0.999989	SVMP-I		CAP17272.1snake venom metalloprotease inhibitor precursor
TRINITY_DN2372_c2_g1_i11	6.09486	5244.57	9.74902	0.999989	SVMP-I		CAP17271.1snake venom metalloprotease inhibitor precursor
TRINITY_DN1373_c1_g1_i5	84.7185	2539.4	4.90567	0.999967	SVMP-I		A8YPR6.2RecName: Full=Snake venom metalloprotease inhibitor 02D01; AltName: Full=02E11; AltName: Full=10F07; AltName: Full=Svmpi-Eoc7; Contains: RecName: Full=Tripeptide pEKW 1; Contains: RecName: Full=Tripeptide pEKW 2; Contains: RecName: Full=Tripeptide pEKW 3; Contains: RecName: Full=Tripeptide pEKW 4; Contains: RecName: Full=Tripeptide pEKW 5; Contains: RecName: Full=Tripeptide pEKW 6; Contai…
TRINITY_DN2372_c2_g1_i2	0.5	498.642	9.96186	0.999766	SVMP-I		CAP17271.1snake venom metalloprotease inhibitor precursor
TRINITY_DN7501_c0_g1_i2	41.445	102584	11.2733	1	SVSP	4.79489	ADI47574.1serine protease, partial
TRINITY_DN1148_c0_g1_i18	33.5217	80645.4	11.2323	1	SVSP		ADI47566.1serine protease, partial
TRINITY_DN701_c2_g1_i37	18.8941	52010.9	11.4267	1	SVSP		ADI47574.1serine protease, partial
TRINITY_DN701_c2_g1_i27	19.5036	39822	10.9956	1	SVSP		ADI47566.1serine protease, partial
TRINITY_DN701_c2_g1_i16	8.5328	37798.9	12.113	1	SVSP		ART88738.1serine protease
TRINITY_DN7501_c0_g4_i1	6.09486	33985.1	12.445	1	SVSP		UVJ66761.1plasminogen-activator subtype serine protease
TRINITY_DN701_c2_g1_i35	24.9889	33413.1	10.3849	1	SVSP		ADI47575.1serine protease, partial
TRINITY_DN701_c2_g1_i21	8.5328	31745.9	11.8613	1	SVSP		QBF53413.1serine proteinase SP-7
TRINITY_DN23_c0_g3_i3	675.92	29142.7	5.43014	0.999999	SVSP		QHR82807.1serine protease 3
TRINITY_DN1148_c0_g1_i1	2.43794	22140	13.1487	0.999997	SVSP		ADI47550.1serine protease, partial
TRINITY_DN4720_c0_g1_i7	7.92332	20631.8	11.3465	0.999997	SVSP		ADI47574.1serine protease, partial
TRINITY_DN1284_c0_g1_i2	5.48537	19589.7	11.8022	0.999997	SVSP		ADI47565.1serine protease, partial
TRINITY_DN701_c2_g1_i32	2.43794	16706.5	12.7425	0.999997	SVSP		ADI47569.1serine protease, partial
TRINITY_DN525_c0_g1_i7	8.5328	16067.9	10.8789	0.999997	SVSP		ADI47570.1serine protease, partial
TRINITY_DN701_c2_g1_i36	4.2664	13483.7	11.6259	0.999996	SVSP		QBF53413.1serine proteinase SP-7
TRINITY_DN1148_c0_g1_i4	3.65692	12247.3	11.7095	0.999995	SVSP		AUS82501.1serine endopeptidase
TRINITY_DN701_c2_g1_i10	2.43794	11926.6	12.2562	0.999995	SVSP		ADI47575.1serine protease, partial
TRINITY_DN1284_c0_g1_i3	3.65692	11512.2	11.6203	0.999995	SVSP		ADI47575.1serine protease, partial
TRINITY_DN23_c0_g3_i1	319.371	10015	4.97078	0.999995	SVSP		QHR82807.1serine protease 3
TRINITY_DN525_c0_g1_i4	1.21897	8769.03	12.8125	0.999995	SVSP		ADI47569.1serine protease, partial
TRINITY_DN14455_c0_g1_i2	8.5328	8562.5	9.9708	0.999995	SVSP		B5U6Y3.1RecName: Full=Serine protease sp-Eoc49; AltName: Full=Snake venom serine protease; Short=SVSP; Flags: Precursor
TRINITY_DN3643_c0_g1_i4	1.21897	8274.46	12.7288	0.999995	SVSP		D8MIA1.1RecName: Full=Snake venom serine protease homolog rhinocerase 3; Short=BG-RHIN3; AltName: Full=Venom serine proteinase-like protein 3; Flags: Precursor
TRINITY_DN4720_c0_g1_i3	4.2664	8214.68	10.911	0.999995	SVSP		ADI47574.1serine protease, partial
TRINITY_DN16863_c0_g1_i13	0.609486	5588.32	13.1625	0.999989	SVSP		ADI47550.1serine protease, partial
TRINITY_DN701_c2_g1_i3	4.2664	5320.65	10.2844	0.999989	SVSP		QBF53413.1serine proteinase SP-7
TRINITY_DN701_c2_g1_i39	1.21897	4652.18	11.898	0.999989	SVSP		ADI47565.1serine protease, partial
TRINITY_DN1148_c0_g1_i6	1.21897	3820.65	11.6139	0.999985	SVSP		E0Y418.1RecName: Full=Serine protease VLSP-1; AltName: Full=Snake venom serine protease; Short=SVSP; Flags: Precursor
TRINITY_DN15236_c0_g1_i6	0.5	3730.98	12.8653	0.999984	SVSP		ADI47546.1serine protease, partial
TRINITY_DN14455_c0_g1_i1	1.82846	2854.62	10.6085	0.999971	SVSP		QBF53413.1serine proteinase SP-7
TRINITY_DN3643_c0_g1_i3	1.82846	2697.01	10.5265	0.99997	SVSP		B5U6Y3.1RecName: Full=Serine protease sp-Eoc49; AltName: Full=Snake venom serine protease; Short=SVSP; Flags: Precursor
TRINITY_DN1397_c0_g1_i1	0.5	2656.25	12.3752	0.999968	SVSP		ADI47556.1serine protease, partial
TRINITY_DN701_c11_g1_i1	2.43794	2625	10.0724	0.999968	SVSP		ADI47565.1serine protease, partial
TRINITY_DN4720_c0_g1_i11	1.21897	2520.38	11.0138	0.999968	SVSP		ADI47574.1serine protease, partial
TRINITY_DN1148_c0_g1_i16	1.82846	2364.13	10.3365	0.999966	SVSP		ADI47550.1serine protease, partial
TRINITY_DN1148_c0_g1_i12	0.5	2250	12.1357	0.999964	SVSP		ADI47566.1serine protease, partial
TRINITY_DN701_c2_g1_i22	0.5	2149.46	12.0698	0.999963	SVSP		ADI47575.1serine protease, partial
TRINITY_DN3643_c0_g1_i2	0.609486	1832.88	11.5542	0.999957	SVSP		D8MIA1.1RecName: Full=Snake venom serine protease homolog rhinocerase 3; Short=BG-RHIN3; AltName: Full=Venom serine proteinase-like protein 3; Flags: Precursor
TRINITY_DN1148_c0_g1_i2	0.5	1612.77	11.6553	0.999957	SVSP		ADI47550.1serine protease, partial
TRINITY_DN23_c0_g2_i3	73.7478	957.881	3.69917	0.999517	SVSP		QHR82807.1serine protease 3
TRINITY_DN15236_c0_g1_i5	0.5	932.066	10.8643	0.9999	SVSP		E0Y421.1RecName: Full=Chymotrypsin-like protease VLCTLP; AltName: Full=Snake venom serine protease; Short=SVSP; AltName: Full=Vipera Lebetina with chymotrypsin-like proteolytic activity; Flags: Precursor
TRINITY_DN701_c2_g1_i11	0.5	865.49	10.7574	0.99989	SVSP		E0Y421.1RecName: Full=Chymotrypsin-like protease VLCTLP; AltName: Full=Snake venom serine protease; Short=SVSP; AltName: Full=Vipera Lebetina with chymotrypsin-like proteolytic activity; Flags: Precursor
TRINITY_DN525_c0_g1_i6	0.5	857.337	10.7437	0.999889	SVSP		ADI47569.1serine protease, partial
TRINITY_DN54_c3_g2_i1	0.5	846.468	10.7253	0.999889	SVSP		BAN82124.1serine protease, partial
TRINITY_DN701_c2_g1_i26	0.5	809.783	10.6614	0.999875	SVSP		QBF53413.1serine proteinase SP-7
TRINITY_DN701_c2_g1_i7	0.5	710.598	10.4729	0.999847	SVSP		ART88738.1serine protease
TRINITY_DN4720_c0_g1_i4	0.5	634.511	10.3095	0.999835	SVSP		ADI47574.1serine protease, partial
TRINITY_DN15236_c0_g1_i7	0.5	472.826	9.88517	0.99975	SVSP		ADI47555.1serine protease, partial
TRINITY_DN1284_c0_g1_i14	0.5	298.913	9.22358	0.99961	SVSP		ADI47565.1serine protease, partial
TRINITY_DN701_c2_g1_i4	0.5	273.098	9.09327	0.999575	SVSP		B5U6Y3.1RecName: Full=Serine protease sp-Eoc49; AltName: Full=Snake venom serine protease; Short=SVSP; Flags: Precursor
TRINITY_DN525_c0_g1_i2	0.5	239.131	8.90165	0.999517	SVSP		ADI47570.1serine protease, partial
TRINITY_DN1148_c0_g1_i9	0.5	225.544	8.81726	0.999482	SVSP		ADI47550.1serine protease, partial
TRINITY_DN15236_c0_g1_i11	0.5	213.315	8.73684	0.999447	SVSP		E0Y421.1RecName: Full=Chymotrypsin-like protease VLCTLP; AltName: Full=Snake venom serine protease; Short=SVSP; AltName: Full=Vipera Lebetina with chymotrypsin-like proteolytic activity; Flags: Precursor
TRINITY_DN1284_c0_g1_i12	0.5	180.707	8.49751	0.999352	SVSP		ADI47565.1serine protease, partial
TRINITY_DN2984_c2_g2_i2	0.5	168.478	8.39642	0.999292	SVSP		XP_015671564.1snake venom serine protease serpentokallikrein-1
TRINITY_DN23349_c0_g2_i5	12.1897	164.402	3.75349	0.998833	SVSP		XP_039221099.1inactive serine protease PAMR1 isoform X2
TRINITY_DN3772_c0_g1_i10	0.5	150.815	8.23664	0.999192	SVSP		ADI47569.1serine protease, partial
TRINITY_DN7103_c0_g2_i2	0.5	144.022	8.17014	0.999137	SVSP		XP_039181686.1serine protease hepsin isoform X1
TRINITY_DN13922_c0_g1_i7	6.70435	84.2392	3.65132	0.997748	SVSP		XP_039223811.1mannan-binding lectin serine protease 2 isoform X2
TRINITY_DN7103_c0_g2_i6	0.5	62.5	6.96579	0.997503	SVSP		XP_039181686.1serine protease hepsin isoform X1
TRINITY_DN5642_c0_g2_i1	0.5	55.7065	6.79978	0.997022	SVSP		ABG26967.1serine proteinase isoform 1
TRINITY_DN16863_c0_g1_i10	0.5	54.3479	6.76415	0.99684	SVSP		ADI47565.1serine protease, partial
TRINITY_DN16863_c0_g1_i1	0.5	52.9892	6.72763	0.996758	SVSP		ADI47550.1serine protease, partial
TRINITY_DN4720_c0_g1_i14	0.5	50.2718	6.65168	0.996451	SVSP		ADI47574.1serine protease, partial
TRINITY_DN15236_c0_g1_i9	0.5	48.9131	6.61215	0.996354	SVSP		ADI47555.1serine protease, partial
TRINITY_DN1284_c0_g1_i13	0.5	44.837	6.48662	0.995853	SVSP		ADI47575.1serine protease, partial
TRINITY_DN3379_c0_g1_i1	0.5	43.4783	6.44222	0.995538	SVSP		XP_015671564.1snake venom serine protease serpentokallikrein-1
TRINITY_DN7103_c0_g2_i4	0.5	42.1196	6.39642	0.995373	SVSP		XP_039181686.1serine protease hepsin isoform X1
TRINITY_DN7501_c0_g1_i3	0.5	42.1196	6.39642	0.995373	SVSP		ADI47575.1serine protease, partial
TRINITY_DN5516_c0_g1_i1	0.5	36.6848	6.19711	0.99439	SVSP		E5L0E6.1RecName: Full=Protein C activator; Short=APL-C; AltName: Full=Snake venom serine protease; Short=SVSP; Flags: Precursor
TRINITY_DN16863_c0_g1_i12	0.5	35.3261	6.14266	0.993934	SVSP		ADI47550.1serine protease, partial
TRINITY_DN3643_c2_g1_i2	0.5	29.8913	5.90165	0.992435	SVSP		ADI47566.1serine protease, partial
TRINITY_DN1284_c0_g1_i10	0.5	29.8913	5.90165	0.992435	SVSP		ADI47575.1serine protease, partial
TRINITY_DN12448_c0_g1_i1	0.5	16.3044	5.02719	0.981583	SVSP		ADI47566.1serine protease, partial
TRINITY_DN45237_c0_g1_i1	0.5	16.3044	5.02719	0.981583	SVSP		KAG8143328.1putative Serine protease harobin protein
TRINITY_DN43786_c0_g1_i3	0.5	9.51087	4.24958	0.965974	SVSP		XP_039203250.1serine protease 27-like isoform X1
TRINITY_DN1148_c3_g2_i1	0.5	9.51087	4.24958	0.965974	SVSP		ADI47552.1serine protease, partial
TRINITY_DN109001_c0_g1_i1	0.5	8.15218	4.02719	0.95537	SVSP		KAG8143326.1putative Serine protease harobin protein
TRINITY_DN4720_c0_g1_i13	0.5	5.43479	3.44222	0.922852	SVSP		ADI47574.1serine protease, partial
TRINITY_DN23349_c0_g1_i1	1.21897	5.43479	2.15656	0.900639	SVSP		XP_015674785.1inactive serine protease PAMR1
TRINITY_DN16863_c0_g1_i2	0.5	4.07609	3.02719	0.902015	SVSP		ADI47550.1serine protease, partial
TRINITY_DN3656_c0_g1_i2	0.5	119.565	7.90165	0.998925	SVSP-I	0.00259301	KAG8131487.1putative Kunitz-type serine protease inhibitor NACI protein
TRINITY_DN3656_c0_g1_i3	0.5	96.4674	7.59197	0.998599	SVSP-I		KAG8131486.1putative Kunitz-type serine protease inhibitor spermatin protein
TRINITY_DN5124_c0_g1_i1	5.48537	80.1631	3.86928	0.99787	SVSP-I		QHR82823.1serine protease inhibitor 2
TRINITY_DN3656_c0_g1_i1	0.5	57.0652	6.83454	0.997089	SVSP-I		KAG8131487.1putative Kunitz-type serine protease inhibitor NACI protein
TRINITY_DN346_c0_g1_i1	1.82846	17.6631	3.27204	0.979208	SVSP-I		QHR82825.1serine protease inhibitor 4
TRINITY_DN4399_c0_g1_i2	0.5	21409	15.3859	0.999997	VEGF	0.168023	C0K3N1.1RecName: Full=Snake venom vascular endothelial growth factor toxin barietin; Short=svVEGF; AltName: Full=VEGF-F; Flags: Precursor
TRINITY_DN4399_c0_g1_i4	1.21897	1073.37	9.78227	0.999915	VEGF		C0K3N1.1RecName: Full=Snake venom vascular endothelial growth factor toxin barietin; Short=svVEGF; AltName: Full=VEGF-F; Flags: Precursor
TRINITY_DN4399_c0_g1_i7	0.5	718.75	10.4893	0.999849	VEGF		C0K3N1.1RecName: Full=Snake venom vascular endothelial growth factor toxin barietin; Short=svVEGF; AltName: Full=VEGF-F; Flags: Precursor
TRINITY_DN4399_c0_g1_i5	0.5	616.848	10.2688	0.99983	VEGF		C0K3N1.1RecName: Full=Snake venom vascular endothelial growth factor toxin barietin; Short=svVEGF; AltName: Full=VEGF-F; Flags: Precursor
TRINITY_DN4399_c0_g1_i8	9.14229	188.859	4.36861	0.999333	VEGF		C0K3N1.1RecName: Full=Snake venom vascular endothelial growth factor toxin barietin; Short=svVEGF; AltName: Full=VEGF-F; Flags: Precursor
TRINITY_DN4399_c0_g1_i6	0.5	28.5326	5.83454	0.992078	VEGF		P67863.2RecName: Full=Snake venom vascular endothelial growth factor toxin vammin; Short=svVEGF; AltName: Full=VEGF-F; Flags: Precursor
TRINITY_DN6075_c0_g1_i7	15.8466	104.62	2.7229	0.990976	Verrucotoxin	0.00224158	XP_039221680.1verrucotoxin subunit beta-like
TRINITY_DN10630_c0_g1_i8	9.14229	80.1631	3.13231	0.995389	Verrucotoxin		XP_039220521.1verrucotoxin subunit beta-like
TRINITY_DN6075_c0_g1_i2	3.04743	62.5	4.35819	0.99728	Verrucotoxin		XP_039221680.1verrucotoxin subunit beta-like
TRINITY_DN6075_c0_g1_i6	0.5	43.4783	6.44222	0.995538	Verrucotoxin		XP_039221680.1verrucotoxin subunit beta-like
TRINITY_DN17952_c0_g1_i4	3.04743	29.8913	3.29406	0.988885	Verrucotoxin		XP_039220559.1neoverrucotoxin subunit beta-like
TRINITY_DN372_c0_g3_i1	0.5	184.783	8.52969	0.999368	Vespryn	0.00129176	BAN89388.1vespryn, partial

## Sheet: EcCaKA05_VGL_Int
Isoform Ids	EcCaKA05_Int	EcCaKA05_VGL	M	P-value	Family	% Abundance	Annotation(NCBI-NR)	1.96825e+07
TRINITY_DN207326_c0_g1_i1	3.04909	993.821	8.34846	0.999664	3-FTx	0.00504927	UMW88213.1three-finger toxin
TRINITY_DN1138_c0_g1_i2	0.5	3612.66	12.8188	0.999905	5'-NT	0.0522848	XP_026548670.1snake venom 5'-nucleotidase-like, partial
TRINITY_DN2357_c0_g2_i1	411.017	2913.39	2.82543	0.992893	5'-NT		XP_039184690.15'-nucleotidase domain-containing protein 2-like
TRINITY_DN1138_c0_g1_i1	232.951	2251.26	3.27264	0.997313	5'-NT		XP_026548670.1snake venom 5'-nucleotidase-like, partial
TRINITY_DN2357_c0_g1_i2	353.085	1491.35	2.07853	0.973092	5'-NT		XP_039209852.15'-nucleotidase domain-containing protein 2
TRINITY_DN1138_c0_g1_i4	0.5	22.2774	5.47751	0.984265	5'-NT		XP_026548670.1snake venom 5'-nucleotidase-like, partial
TRINITY_DN1063_c0_g1_i1	267.71	1420.81	2.40797	0.976862	Carboxypeptidase D	0.00721863	XP_039222891.1carboxypeptidase D
TRINITY_DN1097_c0_g1_i1	307.348	1285.9	2.06484	0.973046	Cathepsin	0.000376122	XP_039215863.1cathepsin F
TRINITY_DN1637_c1_g2_i2	3.04909	1237.64	8.66499	0.999723	Cathepsin		XP_015681901.1cathepsin L1-like
TRINITY_DN1637_c1_g2_i1	9.14727	1129.96	6.94872	0.999701	Cathepsin		XP_015681901.1cathepsin L1-like
TRINITY_DN3288_c2_g1_i1	50.0051	863.87	4.11067	0.999497	Cathepsin		XP_015677531.1cathepsin S
TRINITY_DN831_c0_g1_i2	42.0774	367.578	3.12693	0.996441	Cathepsin		XP_039220446.1cathepsin Z-like
TRINITY_DN3288_c2_g1_i2	12.1964	131.189	3.42713	0.996853	Cathepsin		XP_015677531.1cathepsin S
TRINITY_DN1097_c0_g1_i3	17.0749	85.3969	2.32231	0.973219	Cathepsin		XP_039215863.1cathepsin F
TRINITY_DN1637_c1_g3_i1	1.82945	56.9312	4.95974	0.994901	Cathepsin		XP_015681901.1cathepsin L1-like
TRINITY_DN1356_c0_g1_i7	0.5	50.7431	6.66514	0.994234	Cathepsin		XP_026531653.1cathepsin O
TRINITY_DN8523_c0_g1_i12	0.5	34.6538	6.11494	0.99086	Cathepsin		XP_039205206.1procathepsin L-like
TRINITY_DN92690_c0_g1_i2	1.21964	25.9903	4.41345	0.986341	Cathepsin		XP_058019613.1procathepsin L-like
TRINITY_DN4261_c0_g1_i1	0.5	25.9903	5.6999	0.987015	Cathepsin		XP_039182913.1procathepsin L-like
TRINITY_DN6169_c1_g5_i1	0.5	13.614	4.76702	0.973499	Cathepsin		XP_015685298.1cathepsin L1-like, partial
TRINITY_DN8523_c0_g1_i2	0.5	12.3764	4.62951	0.968265	Cathepsin		XP_039205206.1procathepsin L-like
TRINITY_DN5450_c0_g1_i2	0.5	34.6538	6.11494	0.99086	Conotoxin		KAI8725826.1conotoxin-like precursor unassigned superfamily 20; partial
TRINITY_DN270_c0_g2_i4	119.524	438539	11.8412	1	Snaclec	12.5723	Q6X5S3.1RecName: Full=Snaclec 1; AltName: Full=C-type lectin 1; Short=CTL-1; Flags: Precursor
TRINITY_DN1314_c0_g1_i25	90.8629	386913	12.056	1	Snaclec		Q6X5S1.1RecName: Full=Snaclec 5; AltName: Full=C-type lectin 5; Short=CTL-5; Flags: Precursor
TRINITY_DN1253_c2_g2_i9	62.2014	255443	12.0038	1	Snaclec		BAP39929.1C-type lectin B subunit, partial
TRINITY_DN291_c2_g1_i8	48.7854	233854	12.2269	1	Snaclec		UMW88220.1C-type lectin
TRINITY_DN270_c0_g3_i1	46.3462	189795	11.9997	1	Snaclec		Q7T045.1RecName: Full=Snaclec coagulation factor X-activating enzyme light chain 1; AltName: Full=VL factor X activator light chain 1; Short=VLFXA light chain 1; Contains: RecName: Full=Snaclec coagulation factor X-activating enzyme light chain 1 alternate form; Flags: Precursor
TRINITY_DN270_c0_g2_i2	35.3694	151406	12.0636	1	Snaclec		Q7T247.1RecName: Full=Snaclec echicetin subunit beta; Flags: Precursor
TRINITY_DN291_c2_g2_i1	42.0774	137965	11.679	1	Snaclec		QBF53411.1C-type lectin-like Snaclec-9
TRINITY_DN1068_c4_g3_i2	29.8811	133499	12.1253	1	Snaclec		Q7T248.2RecName: Full=Snaclec echicetin subunit alpha; Flags: Precursor
TRINITY_DN291_c2_g1_i3	32.9302	126873	11.9117	1	Snaclec		UMW88220.1C-type lectin
TRINITY_DN1068_c4_g2_i1	23.7829	81847.3	11.7488	1	Snaclec		P81017.1RecName: Full=Snaclec echicetin subunit alpha
TRINITY_DN1253_c2_g1_i3	15.2455	78874.5	12.337	1	Snaclec		Q6T7B6.1RecName: Full=Snaclec 2; AltName: Full=C-type lectin 2; Flags: Precursor
TRINITY_DN4812_c1_g1_i3	6.09818	34871.6	12.4814	0.999996	Snaclec		Q7T2Q0.1RecName: Full=Snaclec EMS16 subunit beta; Short=EMS16B; Flags: Precursor
TRINITY_DN10122_c0_g1_i2	10.3669	33486.7	11.6574	0.999996	Snaclec		Q7T2Q1.1RecName: Full=Snaclec EMS16 subunit alpha; Short=EMS16A; Flags: Precursor
TRINITY_DN10122_c1_g1_i1	6.09818	25517.6	12.0308	0.999994	Snaclec		Q7T248.2RecName: Full=Snaclec echicetin subunit alpha; Flags: Precursor
TRINITY_DN1253_c2_g2_i3	3.04909	16106.6	12.367	0.999988	Snaclec		BAP39954.1C-type lectin F IX/X A, partial
TRINITY_DN10122_c0_g1_i3	9.14727	15846.7	10.7586	0.999988	Snaclec		Q7T2Q1.1RecName: Full=Snaclec EMS16 subunit alpha; Short=EMS16A; Flags: Precursor
TRINITY_DN31_c1_g1_i4	10.3669	15232.8	10.521	0.999988	Snaclec		XP_015685339.2C-type lectin BpLec-like
TRINITY_DN8814_c1_g1_i1	3.65891	9826.83	11.3911	0.999978	Snaclec		B4XSZ0.1RecName: Full=Snaclec A15; AltName: Full=C-type lectin A15; Flags: Precursor
TRINITY_DN1253_c2_g2_i4	2.43927	8811.97	11.8188	0.999971	Snaclec		UMW88220.1C-type lectin
TRINITY_DN1253_c2_g2_i6	9.14727	8620.13	9.88015	0.999971	Snaclec		BAP39954.1C-type lectin F IX/X A, partial
TRINITY_DN31_c1_g3_i2	12.1964	8203.05	9.39357	0.999968	Snaclec		UMW88272.1C-type lectin
TRINITY_DN13727_c0_g1_i1	0.609818	7903.54	13.6618	0.999968	Snaclec		BAP39929.1C-type lectin B subunit, partial
TRINITY_DN13727_c0_g1_i2	0.5	6934.47	13.7596	0.999958	Snaclec		BAP39929.1C-type lectin B subunit, partial
TRINITY_DN10122_c0_g1_i1	1.82945	6823.09	11.8648	0.999955	Snaclec		B5U6Y7.1RecName: Full=Snaclec CTL-Eoc125; AltName: Full=C-type lectin-like CTL-Eoc125; Flags: Precursor
TRINITY_DN3793_c1_g1_i1	0.5	4914.65	13.2629	0.999931	Snaclec		B4XSZ2.1RecName: Full=Snaclec A2; AltName: Full=C-type lectin A2; Flags: Precursor
TRINITY_DN339897_c0_g1_i1	0.609818	4456.73	12.8353	0.999925	Snaclec		UMW88217.1C-type lectin
TRINITY_DN7631_c0_g1_i2	509.808	4188.16	3.03829	0.997234	Snaclec		XP_015666567.1snaclec bitiscetin subunit beta
TRINITY_DN21569_c0_g1_i10	0.5	3828.01	12.9024	0.999908	Snaclec		UMW88229.1C-type lectin
TRINITY_DN39021_c0_g1_i3	1.21964	3518.6	11.4943	0.999903	Snaclec		BAP39929.1C-type lectin B subunit, partial
TRINITY_DN3350_c2_g2_i8	0.609818	2841.61	12.186	0.999881	Snaclec		BAP39929.1C-type lectin B subunit, partial
TRINITY_DN21569_c0_g1_i6	0.5	2830.47	12.4668	0.999881	Snaclec		UMW88229.1C-type lectin
TRINITY_DN5231_c6_g1_i1	7.31782	2805.72	8.58274	0.99988	Snaclec		UMK70484.1C-type lectin 12
TRINITY_DN95691_c0_g9_i1	1.82945	2795.82	10.5776	0.99988	Snaclec		KAG8140720.1putative C-type lectin protein, partial
TRINITY_DN10530_c0_g2_i1	0.609818	2398.54	11.9415	0.999852	Snaclec		UMW88220.1C-type lectin
TRINITY_DN10047_c0_g1_i2	1.82945	2336.66	10.3188	0.999843	Snaclec		BAN89423.1c-type_lectin_beta-subunit
TRINITY_DN34215_c0_g1_i2	1.21964	2155.96	10.7877	0.999823	Snaclec		UMW88263.1C-type lectin
TRINITY_DN312_c3_g1_i4	0.609818	2099.03	11.7491	0.99982	Snaclec		UMW88229.1C-type lectin
TRINITY_DN2016_c0_g1_i15	0.5	1965.37	11.9406	0.999808	Snaclec		UMK70484.1C-type lectin 12
TRINITY_DN31_c1_g1_i3	3.04909	1940.61	9.31392	0.999805	Snaclec		XP_039206067.1C-type lectin BpLec-like isoform X1
TRINITY_DN1314_c0_g1_i31	0.5	1681.95	11.7159	0.999785	Snaclec		Q6X5S1.1RecName: Full=Snaclec 5; AltName: Full=C-type lectin 5; Short=CTL-5; Flags: Precursor
TRINITY_DN21569_c0_g1_i3	0.609818	1677	11.4252	0.999785	Snaclec		UMW88229.1C-type lectin
TRINITY_DN291_c2_g1_i5	0.5	1263.63	11.3034	0.99973	Snaclec		Q9PSM9.1RecName: Full=Snaclec coagulation factor IX/factor X-binding protein subunit A; Short=IX/X-BP subunit A; AltName: Full=ECLV IX/X-BP subunit A
TRINITY_DN291_c2_g1_i7	0.609818	1152.24	10.8838	0.999707	Snaclec		UMW88274.1C-type lectin
TRINITY_DN1314_c6_g1_i2	0.609818	1108.92	10.8285	0.999695	Snaclec		UMW88229.1C-type lectin
TRINITY_DN21569_c0_g1_i16	0.5	1103.97	11.1085	0.999694	Snaclec		UMW88229.1C-type lectin
TRINITY_DN1253_c2_g2_i7	0.5	970.306	10.9223	0.999662	Snaclec		UMW88220.1C-type lectin
TRINITY_DN21569_c0_g1_i15	1.82945	931.94	8.99268	0.999647	Snaclec		UMW88229.1C-type lectin
TRINITY_DN13727_c1_g1_i1	0.5	724.017	10.4999	0.999546	Snaclec		AEJ31967.1C-type lectin 1
TRINITY_DN1314_c6_g1_i1	0.5	644.808	10.3327	0.999486	Snaclec		BAP39929.1C-type lectin B subunit, partial
TRINITY_DN10122_c2_g1_i1	1.21964	573.025	8.876	0.999408	Snaclec		BAP39929.1C-type lectin B subunit, partial
TRINITY_DN1314_c0_g1_i3	0.5	408.42	9.67391	0.999253	Snaclec		Q6X5S1.1RecName: Full=Snaclec 5; AltName: Full=C-type lectin 5; Short=CTL-5; Flags: Precursor
TRINITY_DN270_c0_g3_i3	1.82945	332.924	7.50764	0.999122	Snaclec		Q7T045.1RecName: Full=Snaclec coagulation factor X-activating enzyme light chain 1; AltName: Full=VL factor X activator light chain 1; Short=VLFXA light chain 1; Contains: RecName: Full=Snaclec coagulation factor X-activating enzyme light chain 1 alternate form; Flags: Precursor
TRINITY_DN21569_c0_g1_i17	0.5	292.082	9.19023	0.999042	Snaclec		UMW88229.1C-type lectin
TRINITY_DN39021_c0_g1_i9	0.5	279.706	9.12777	0.99902	Snaclec		UMW88229.1C-type lectin
TRINITY_DN10530_c0_g1_i1	1.21964	196.784	7.33402	0.998675	Snaclec		UNJ97079.1C-type lectin, partial
TRINITY_DN10047_c0_g1_i1	0.5	186.883	8.54599	0.998629	Snaclec		UMW88270.1C-type lectin
TRINITY_DN4040_c0_g1_i3	0.5	173.269	8.43687	0.998535	Snaclec		XP_039213041.1C-type lectin domain family 2 member D-like isoform X2
TRINITY_DN3419_c3_g2_i1	0.5	167.081	8.3844	0.998494	Snaclec		XP_039216155.1C-type lectin domain family 11 member A
TRINITY_DN291_c2_g1_i10	0.5	163.368	8.35198	0.998445	Snaclec		UMW88220.1C-type lectin
TRINITY_DN270_c0_g2_i5	0.5	160.893	8.32995	0.998429	Snaclec		Q6X5S8.1RecName: Full=Snaclec 3; AltName: Full=C-type lectin 3; Short=CTL-3; Flags: Precursor
TRINITY_DN39021_c0_g1_i4	0.5	157.18	8.29627	0.99839	Snaclec		UMW88229.1C-type lectin
TRINITY_DN1314_c0_g1_i12	0.5	154.704	8.27337	0.998379	Snaclec		Q6X5S1.1RecName: Full=Snaclec 5; AltName: Full=C-type lectin 5; Short=CTL-5; Flags: Precursor
TRINITY_DN1253_c2_g1_i22	0.5	141.09	8.14048	0.998199	Snaclec		Q6T7B6.1RecName: Full=Snaclec 2; AltName: Full=C-type lectin 2; Flags: Precursor
TRINITY_DN2016_c0_g1_i22	0.5	132.427	8.04905	0.998078	Snaclec		B4XSZ0.1RecName: Full=Snaclec A15; AltName: Full=C-type lectin A15; Flags: Precursor
TRINITY_DN9535_c0_g2_i1	0.5	120.051	7.9075	0.997867	Snaclec		UMW88229.1C-type lectin
TRINITY_DN2812_c0_g1_i26	0.5	111.387	7.79944	0.99766	Snaclec		UMW88229.1C-type lectin
TRINITY_DN1314_c0_g1_i2	0.5	99.0109	7.62951	0.997354	Snaclec		Q6X5S1.1RecName: Full=Snaclec 5; AltName: Full=C-type lectin 5; Short=CTL-5; Flags: Precursor
TRINITY_DN5074_c0_g1_i4	0.5	95.2979	7.57437	0.997244	Snaclec		UMW88229.1C-type lectin
TRINITY_DN31_c1_g3_i1	0.5	87.8721	7.45733	0.997011	Snaclec		XP_058038163.1C-type lectin BpLec-like isoform X1
TRINITY_DN75982_c0_g1_i2	4.26873	76.7334	4.16798	0.99629	Snaclec		KAG8140720.1putative C-type lectin protein, partial
TRINITY_DN3883_c0_g1_i6	0.5	74.2581	7.21448	0.996371	Snaclec		UMW88222.1C-type lectin, partial
TRINITY_DN14071_c0_g2_i1	0.609818	63.1194	6.69356	0.995634	Snaclec		XP_039206067.1C-type lectin BpLec-like isoform X1
TRINITY_DN39021_c0_g1_i2	0.5	58.1689	6.86218	0.995131	Snaclec		BAP39929.1C-type lectin B subunit, partial
TRINITY_DN9535_c0_g2_i6	0.5	58.1689	6.86218	0.995131	Snaclec		UMW88229.1C-type lectin
TRINITY_DN377985_c0_g1_i1	0.5	48.2678	6.59299	0.993754	Snaclec		XP_039183480.1C-type lectin domain family 3 member A
TRINITY_DN2405_c0_g1_i10	0.5	45.7925	6.51704	0.993418	Snaclec		B4XSZ8.1RecName: Full=Snaclec A8; AltName: Full=C-type lectin A8
TRINITY_DN29487_c0_g2_i2	0.5	38.3667	6.26178	0.991734	Snaclec		XP_029141912.1C-type lectin domain family 2 member A-like
TRINITY_DN270_c0_g3_i2	0.5	33.4162	6.06247	0.990187	Snaclec		Q7T045.1RecName: Full=Snaclec coagulation factor X-activating enzyme light chain 1; AltName: Full=VL factor X activator light chain 1; Short=VLFXA light chain 1; Contains: RecName: Full=Snaclec coagulation factor X-activating enzyme light chain 1 alternate form; Flags: Precursor
TRINITY_DN39021_c0_g1_i10	0.5	29.7033	5.89255	0.989009	Snaclec		BAP39929.1C-type lectin B subunit, partial
TRINITY_DN15108_c0_g1_i6	0.5	28.4656	5.83115	0.988077	Snaclec		Q6X5S8.1RecName: Full=Snaclec 3; AltName: Full=C-type lectin 3; Short=CTL-3; Flags: Precursor
TRINITY_DN1855_c0_g1_i7	0.5	28.4656	5.83115	0.988077	Snaclec		Q6X5T5.1RecName: Full=Snaclec 1; AltName: Full=C-type lectin 1; Flags: Precursor
TRINITY_DN9935_c0_g1_i2	4.87854	28.4656	2.5447	0.963039	Snaclec		XP_026532807.1C-type lectin domain family 2 member L-like isoform X1
TRINITY_DN29487_c0_g2_i3	0.5	27.228	5.76702	0.98756	Snaclec		XP_029141912.1C-type lectin domain family 2 member A-like
TRINITY_DN9622_c0_g1_i8	0.5	25.9903	5.6999	0.987015	Snaclec		XP_039206069.1C-type lectin BPL-like
TRINITY_DN9622_c0_g1_i1	4.87854	25.9903	2.41345	0.96142	Snaclec		XP_026576433.1C-type lectin lectoxin-Thr1-like
TRINITY_DN3350_c2_g2_i4	0.5	25.9903	5.6999	0.987015	Snaclec		UMW88229.1C-type lectin
TRINITY_DN3883_c0_g1_i3	0.5	24.7527	5.62951	0.986361	Snaclec		UMW88222.1C-type lectin, partial
TRINITY_DN291_c2_g1_i13	0.5	22.2774	5.47751	0.984265	Snaclec		UMW88274.1C-type lectin
TRINITY_DN312_c3_g1_i5	0.5	19.8022	5.30759	0.982489	Snaclec		UMW88229.1C-type lectin
TRINITY_DN9622_c0_g1_i5	0.5	18.5645	5.21448	0.981368	Snaclec		XP_039206069.1C-type lectin BPL-like
TRINITY_DN4040_c0_g1_i1	0.5	17.3269	5.11494	0.97882	Snaclec		XP_039213041.1C-type lectin domain family 2 member D-like isoform X2
TRINITY_DN2405_c0_g1_i8	0.5	17.3269	5.11494	0.97882	Snaclec		B4XSZ8.1RecName: Full=Snaclec A8; AltName: Full=C-type lectin A8
TRINITY_DN4348_c0_g1_i2	0.5	16.0893	5.00803	0.97723	Snaclec		UMW88220.1C-type lectin
TRINITY_DN34443_c0_g1_i2	0.5	14.8516	4.89255	0.975477	Snaclec		XP_039205130.1C-type lectin domain family 4 member E-like
TRINITY_DN21569_c0_g1_i11	0.5	14.8516	4.89255	0.975477	Snaclec		UMW88229.1C-type lectin
TRINITY_DN18338_c0_g1_i1	0.5	12.3764	4.62951	0.968265	Snaclec		Q6X5S8.1RecName: Full=Snaclec 3; AltName: Full=C-type lectin 3; Short=CTL-3; Flags: Precursor
TRINITY_DN9622_c0_g2_i2	1.82945	11.1387	2.6061	0.953454	Snaclec		XP_013925937.1PREDICTED: C-type lectin BPL-like
TRINITY_DN58197_c1_g1_i3	1.82945	11.1387	2.6061	0.953454	Snaclec		XP_039213086.1C-type lectin domain family 2 member D-like isoform X1
TRINITY_DN21569_c0_g1_i2	0.5	9.90109	4.30759	0.960965	Snaclec		UMW88229.1C-type lectin
TRINITY_DN95691_c0_g4_i1	0.5	8.66345	4.11494	0.956076	Snaclec		XP_058038162.1C-type lectin lectoxin-Thr1-like
TRINITY_DN21569_c0_g1_i13	0.5	8.66345	4.11494	0.956076	Snaclec		UMW88229.1C-type lectin
TRINITY_DN16963_c0_g1_i12	0.5	7.42581	3.89255	0.942103	Snaclec		XP_039197835.1C-type lectin domain family 2 member B-like
TRINITY_DN2812_c0_g1_i12	0.5	7.42581	3.89255	0.942103	Snaclec		BAP39929.1C-type lectin B subunit, partial
TRINITY_DN39008_c0_g1_i3	0.5	7.42581	3.89255	0.942103	Snaclec		UMW88220.1C-type lectin
TRINITY_DN215667_c0_g1_i1	0.5	6.18818	3.62951	0.931515	Snaclec		XP_015685340.1C-type lectin LmsL
TRINITY_DN28360_c0_g2_i1	0.5	4.95054	3.30759	0.915189	Snaclec		XP_039207728.1C-type lectin domain family 14 member A, partial
TRINITY_DN1855_c0_g1_i2	0.5	4.95054	3.30759	0.915189	Snaclec		Q6X5T5.1RecName: Full=Snaclec 1; AltName: Full=C-type lectin 1; Flags: Precursor
TRINITY_DN21569_c0_g1_i12	0.5	4.95054	3.30759	0.915189	Snaclec		UMW88229.1C-type lectin
TRINITY_DN1242_c2_g2_i4	12.1964	79102.2	12.6631	1	Disintegrin	0.611911	P82465.2RecName: Full=Disintegrin EC6 subunit alpha; Short=EC6A; Flags: Precursor
TRINITY_DN366_c0_g2_i1	6.09818	33500.3	12.4235	0.999996	Disintegrin		P82465.2RecName: Full=Disintegrin EC6 subunit alpha; Short=EC6A; Flags: Precursor
TRINITY_DN1242_c2_g2_i3	1.82945	5948.08	11.6668	0.99995	Disintegrin		Q3BER1.1RecName: Full=Disintegrin ocellatusin; AltName: Full=Short ocellatusion precursor Eo10c-10; Flags: Precursor
TRINITY_DN1242_c2_g2_i5	0.5	693.076	10.4369	0.999528	Disintegrin		P0C6A3.1RecName: Full=Disintegrin EMS11A
TRINITY_DN366_c0_g2_i3	0.5	330.449	9.36828	0.999119	Disintegrin		P82465.2RecName: Full=Disintegrin EC6 subunit alpha; Short=EC6A; Flags: Precursor
TRINITY_DN829_c0_g2_i11	0.5	278.468	9.12137	0.999014	Disintegrin		P82466.1RecName: Full=Disintegrin EC6 subunit beta; Short=EC6B
TRINITY_DN198_c1_g1_i1	0.5	164.606	8.36287	0.998469	Disintegrin		Q5EE07.1RecName: Full=Disintegrin
TRINITY_DN198_c1_g1_i20	0.5	132.427	8.04905	0.998078	Disintegrin		Q5EE07.1RecName: Full=Disintegrin
TRINITY_DN829_c0_g2_i6	0.5	102.724	7.68263	0.997445	Disintegrin		P0C6A3.1RecName: Full=Disintegrin EMS11A
TRINITY_DN7714_c0_g2_i6	0.5	54.456	6.76702	0.994659	Disintegrin		Q5EE07.1RecName: Full=Disintegrin
TRINITY_DN1766_c0_g1_i3	0.5	44.5549	6.47751	0.993252	Disintegrin		P81743.1RecName: Full=Disintegrin EMF10B; Short=EMF-10B; AltName: Full=Eristocophin II; AltName: Full=Platelet aggregation activation inhibitor
TRINITY_DN10102_c1_g2_i1	0.5	27.228	5.76702	0.98756	Disintegrin		C9E1S2.1RecName: Full=Disintegrin subunit alpha; Flags: Precursor
TRINITY_DN21716_c0_g2_i1	0.5	14.8516	4.89255	0.975477	Disintegrin		P81630.1RecName: Full=Disintegrin EC3A
TRINITY_DN7186_c0_g1_i5	0.5	13.614	4.76702	0.973499	Disintegrin		P81743.1RecName: Full=Disintegrin EMF10B; Short=EMF-10B; AltName: Full=Eristocophin II; AltName: Full=Platelet aggregation activation inhibitor
TRINITY_DN7186_c0_g1_i4	0.5	11.1387	4.47751	0.965036	Disintegrin		P81743.1RecName: Full=Disintegrin EMF10B; Short=EMF-10B; AltName: Full=Eristocophin II; AltName: Full=Platelet aggregation activation inhibitor
TRINITY_DN7186_c0_g1_i3	0.5	8.66345	4.11494	0.956076	Disintegrin		P81743.1RecName: Full=Disintegrin EMF10B; Short=EMF-10B; AltName: Full=Eristocophin II; AltName: Full=Platelet aggregation activation inhibitor
TRINITY_DN366_c0_g2_i2	0.5	6.18818	3.62951	0.931515	Disintegrin		Q3BER1.1RecName: Full=Disintegrin ocellatusin; AltName: Full=Short ocellatusion precursor Eo10c-10; Flags: Precursor
TRINITY_DN36046_c0_g3_i1	0.5	6.18818	3.62951	0.931515	Disintegrin		Q0NZX5.1RecName: Full=Disintegrin jarastatin; Short=JT; AltName: Full=Platelet aggregation activation inhibitor; Contains: RecName: Full=Disintegrin jarastatin; Contains: RecName: Full=Disintegrin jarastatin-AGEEC; Contains: RecName: Full=Disintegrin jarastatin-GEEC; Contains: RecName: Full=Disintegrin jarastatin-EC; Flags: Precursor
TRINITY_DN689_c0_g2_i7	0.5	3727.76	12.8641	0.999906	Hyaluronidase	0.000742743	BAN89379.1hyaluronidase, partial
TRINITY_DN689_c0_g2_i13	0.5	1172.04	11.1948	0.999708	Hyaluronidase		BAP39986.1hyaluronidase, partial
TRINITY_DN689_c0_g2_i9	0.5	976.495	10.9315	0.999663	Hyaluronidase		BAP39986.1hyaluronidase, partial
TRINITY_DN228_c2_g6_i1	0.5	949.267	10.8907	0.999653	Hyaluronidase		XP_032077741.1hyaluronidase-like
TRINITY_DN689_c0_g2_i4	0.5	871.296	10.767	0.999622	Hyaluronidase		BAP39986.1hyaluronidase, partial
TRINITY_DN689_c0_g2_i5	0.5	362.627	9.50234	0.999194	Hyaluronidase		A3QVN2.1RecName: Full=Hyaluronidase; Short=Hy; AltName: Full=Hyaluronoglucosaminidase; AltName: Full=Venom spreading factor; Flags: Precursor
TRINITY_DN689_c0_g2_i12	0.5	349.013	9.44714	0.999163	Hyaluronidase		UMW88233.1hyaluronidase
TRINITY_DN228_c2_g6_i3	0.5	332.924	9.37905	0.999127	Hyaluronidase		XP_032077741.1hyaluronidase-like
TRINITY_DN228_c2_g6_i2	0.5	332.924	9.37905	0.999127	Hyaluronidase		XP_032077741.1hyaluronidase-like
TRINITY_DN1753_c2_g1_i2	0.5	232.676	8.86218	0.998847	Hyaluronidase		XP_039184237.1hyaluronidase-4-like
TRINITY_DN689_c0_g2_i2	0.5	227.725	8.83115	0.998822	Hyaluronidase		UMW88233.1hyaluronidase
TRINITY_DN689_c0_g2_i1	0.5	105.199	7.71698	0.997502	Hyaluronidase		BAP39986.1hyaluronidase, partial
TRINITY_DN689_c0_g2_i14	0.5	101.486	7.66514	0.997401	Hyaluronidase		UMW88233.1hyaluronidase
TRINITY_DN689_c0_g2_i6	0.5	65.5947	7.03551	0.995846	Hyaluronidase		ABI33950.1truncated hyaluronidase
TRINITY_DN1753_c2_g1_i4	0.5	56.9312	6.83115	0.995014	Hyaluronidase		XP_039184237.1hyaluronidase-4-like
TRINITY_DN689_c0_g2_i11	0.5	14.8516	4.89255	0.975477	Hyaluronidase		ABI33948.1truncated hyaluronidase, partial
TRINITY_DN248_c0_g3_i2	334.18	1.66006e+06	12.2783	1	LAAO	11.7483	G8XQX1.1RecName: Full=L-amino-acid oxidase; Short=DrLAO; Short=LAAO; Flags: Precursor
TRINITY_DN248_c0_g3_i1	122.573	632783	12.3338	1	LAAO		G8XQX1.1RecName: Full=L-amino-acid oxidase; Short=DrLAO; Short=LAAO; Flags: Precursor
TRINITY_DN48112_c0_g1_i1	4.26873	13916	11.6706	0.999987	LAAO		G8XQX1.1RecName: Full=L-amino-acid oxidase; Short=DrLAO; Short=LAAO; Flags: Precursor
TRINITY_DN248_c0_g1_i10	11.5865	3866.37	8.38239	0.999911	LAAO		XP_026549343.1L-amino-acid oxidase-like, partial
TRINITY_DN248_c0_g1_i34	0.5	474.014	9.88879	0.999323	LAAO		XP_026549343.1L-amino-acid oxidase-like, partial
TRINITY_DN11820_c1_g1_i1	0.5	358.914	9.4875	0.999187	LAAO		XP_034261898.1L-amino-acid oxidase-like, partial
TRINITY_DN11820_c1_g2_i2	0.5	235.151	8.87744	0.998851	LAAO		XP_026548526.1L-amino-acid oxidase-like
TRINITY_DN995_c1_g2_i1	0.5	179.457	8.4875	0.998577	LAAO		XP_034261898.1L-amino-acid oxidase-like, partial
TRINITY_DN11820_c1_g2_i1	0.5	149.754	8.22645	0.998313	LAAO		XP_034261898.1L-amino-acid oxidase-like, partial
TRINITY_DN248_c0_g1_i26	7.92764	82.9216	3.38679	0.995436	LAAO		XP_026549343.1L-amino-acid oxidase-like, partial
TRINITY_DN48112_c0_g1_i2	0.5	71.7829	7.16557	0.996269	LAAO		Q4JHE3.1RecName: Full=L-amino-acid oxidase; Short=LAAO; Short=LAO; Flags: Precursor
TRINITY_DN3174_c0_g1_i1	0.5	56.9312	6.83115	0.995014	LAAO		XP_015673892.1L-amino-acid oxidase isoform X1
TRINITY_DN3174_c0_g2_i1	0.5	50.7431	6.66514	0.994234	LAAO		UMW88241.1L-amino acid oxidase
TRINITY_DN248_c0_g1_i28	2.43927	37.1291	3.92803	0.990691	LAAO		XP_026549343.1L-amino-acid oxidase-like, partial
TRINITY_DN34084_c0_g2_i1	0.5	13.614	4.76702	0.973499	LAAO		XP_034261898.1L-amino-acid oxidase-like, partial
TRINITY_DN3038_c5_g1_i1	0.5	11.1387	4.47751	0.965036	LAAO		XP_015673892.1L-amino-acid oxidase isoform X1
TRINITY_DN3174_c0_g1_i13	0.5	7.42581	3.89255	0.942103	LAAO		XP_015673892.1L-amino-acid oxidase isoform X1
TRINITY_DN372_c0_g3_i2	3.04909	464.113	7.24995	0.999311	Ohanin	0.002358	Q27J48.1RecName: Full=Ohanin-like protein; Flags: Precursor
TRINITY_DN9284_c0_g1_i3	3044.21	14771.2	2.27864	0.973879	PDE	0.0750473	W8E7D1.1RecName: Full=Venom phosphodiesterase; Short=PDE; Short=VLPDE; Flags: Precursor
TRINITY_DN65_c1_g1_i4	387.234	1.80493e+06	12.1864	1	PLA2	9.2338	Q7T3S7.1RecName: Full=Acidic phospholipase A2 EC-I; Short=EC-I-PLA2; Short=svPLA2; AltName: Full=Phosphatidylcholine 2-acylhydrolase; Flags: Precursor
TRINITY_DN4920_c6_g1_i1	6.09818	3674.54	9.23497	0.999906	PLA2		1OZ6_AX-ray structure of acidic phospholipase A2 from Indian saw-scaled viper (Echis carinatus) with a potent platelet aggregation inhibitory activity
TRINITY_DN65_c1_g1_i7	15.8553	3012.41	7.56981	0.999881	PLA2		Q7T3S7.1RecName: Full=Acidic phospholipase A2 EC-I; Short=EC-I-PLA2; Short=svPLA2; AltName: Full=Phosphatidylcholine 2-acylhydrolase; Flags: Precursor
TRINITY_DN65_c1_g1_i9	8.53745	1466.6	7.42445	0.999755	PLA2		1OZ6_AX-ray structure of acidic phospholipase A2 from Indian saw-scaled viper (Echis carinatus) with a potent platelet aggregation inhibitory activity
TRINITY_DN65_c1_g1_i8	0.5	997.534	10.9622	0.999667	PLA2		1OZ6_AX-ray structure of acidic phospholipase A2 from Indian saw-scaled viper (Echis carinatus) with a potent platelet aggregation inhibitory activity
TRINITY_DN774_c1_g3_i1	12.8062	970.306	6.24353	0.999657	PLA2		XP_029142134.1patatin-like phospholipase domain-containing protein 2
TRINITY_DN65_c1_g1_i3	0.5	696.789	10.4446	0.999531	PLA2		Q7T3S7.1RecName: Full=Acidic phospholipase A2 EC-I; Short=EC-I-PLA2; Short=svPLA2; AltName: Full=Phosphatidylcholine 2-acylhydrolase; Flags: Precursor
TRINITY_DN1671_c0_g1_i13	14.6356	344.063	4.55511	0.999111	PLA2		XP_015671552.1phospholipase A2 homolog otoconin-22
TRINITY_DN3758_c0_g1_i5	0.5	335.399	9.38974	0.99913	PLA2		XP_039183306.1phospholipase A2-like isoform X1
TRINITY_DN3758_c0_g1_i1	2.43927	148.516	5.92803	0.998271	PLA2		XP_039183306.1phospholipase A2-like isoform X1
TRINITY_DN6523_c0_g2_i4	9.14727	146.041	3.99689	0.998041	PLA2		ASU45047.1group 15 secretory phospholipase A2, partial
TRINITY_DN6383_c0_g2_i4	9.14727	106.437	3.54051	0.996381	PLA2		QHR82797.1phospholipase A2 4, partial
TRINITY_DN3655_c0_g1_i26	0.5	100.248	7.64744	0.997377	PLA2		APD70900.1Phospholipase A2, group IIF
TRINITY_DN6523_c0_g2_i5	14.0258	92.8227	2.72639	0.988956	PLA2		ASU45047.1group 15 secretory phospholipase A2, partial
TRINITY_DN6383_c0_g2_i6	28.0516	84.1592	1.58504	0.903877	PLA2		QHR82796.1phospholipase A2 3
TRINITY_DN6383_c0_g2_i1	4.26873	53.2183	3.64005	0.99355	PLA2		QHR82797.1phospholipase A2 4, partial
TRINITY_DN3655_c0_g1_i3	0.5	47.0302	6.55551	0.993603	PLA2		XP_039223401.1basic phospholipase A2 PLA-B-like isoform X1
TRINITY_DN3655_c0_g1_i19	6.09818	45.7925	2.90866	0.985248	PLA2		APD70900.1Phospholipase A2, group IIF
TRINITY_DN3655_c0_g1_i11	6.708	43.3172	2.69099	0.983791	PLA2		APD70900.1Phospholipase A2, group IIF
TRINITY_DN3_c1_g1_i12	9.14727	39.6043	2.11425	0.962876	PLA2		XP_013917729.1PREDICTED: calcium-independent phospholipase A2-gamma-like
TRINITY_DN1671_c0_g1_i6	0.5	32.1785	6.00803	0.989859	PLA2		XP_026537381.1phospholipase A2 homolog otoconin-22-like
TRINITY_DN6523_c0_g2_i2	3.65891	29.7033	3.02114	0.984887	PLA2		XP_032086219.1group XV phospholipase A2
TRINITY_DN3758_c0_g1_i3	0.5	16.0893	5.00803	0.97723	PLA2		XP_039183307.1phospholipase A2-like isoform X2
TRINITY_DN18085_c0_g1_i14	0.5	11.1387	4.47751	0.965036	PLA2		XP_058047041.185/88 kDa calcium-independent phospholipase A2 isoform X3
TRINITY_DN3655_c0_g1_i29	0.5	7.42581	3.89255	0.942103	PLA2		KAG5858196.1Phospholipase A2, group IIF
TRINITY_DN23977_c2_g2_i1	1.82945	7.42581	2.02114	0.907486	PLA2		XP_039223390.1group IIE secretory phospholipase A2-like isoform X1
TRINITY_DN12907_c0_g1_i2	1.21964	957.93	9.61733	0.999657	PLA2-I	0.0139279	B1A4P9.1RecName: Full=Phospholipase A2 inhibitor clone 08; Short=alpha-PLI; Flags: Precursor
TRINITY_DN9139_c1_g1_i4	0.5	511.144	9.99758	0.999363	PLA2-I		XP_039208034.1phospholipase A2 inhibitor and Ly6/PLAUR domain-containing protein-like isoform X4
TRINITY_DN9753_c0_g1_i7	91.4727	309.409	1.7581	0.908349	PLA2-I		QBG82013.1phospholipase A2 inhibitor
TRINITY_DN143_c3_g1_i2	4.87854	293.32	5.90988	0.999037	PLA2-I		XP_015678015.1phospholipase A2 inhibitor and Ly6/PLAUR domain-containing protein
TRINITY_DN5047_c0_g1_i5	5.48836	232.676	5.4058	0.998822	PLA2-I		BAK64381.1phospholipase A2 inhibitor IV
TRINITY_DN9139_c1_g1_i2	1.82945	133.665	6.19106	0.998078	PLA2-I		XP_039208034.1phospholipase A2 inhibitor and Ly6/PLAUR domain-containing protein-like isoform X4
TRINITY_DN5047_c0_g1_i6	10.9767	69.3076	2.65857	0.987558	PLA2-I		BAK64381.1phospholipase A2 inhibitor IV
TRINITY_DN5047_c0_g1_i2	0.5	63.1194	6.98001	0.995634	PLA2-I		BAK64381.1phospholipase A2 inhibitor IV
TRINITY_DN143_c3_g1_i1	0.5	56.9312	6.83115	0.995014	PLA2-I		XP_015678015.1phospholipase A2 inhibitor and Ly6/PLAUR domain-containing protein
TRINITY_DN9139_c1_g1_i3	0.5	53.2183	6.73385	0.994535	PLA2-I		XP_039208031.1phospholipase A2 inhibitor and Ly6/PLAUR domain-containing protein-like isoform X1
TRINITY_DN9753_c0_g1_i11	4.26873	33.4162	2.96867	0.982055	PLA2-I		XP_039182919.1phospholipase A2 inhibitor-like
TRINITY_DN5047_c0_g1_i4	0.5	11.1387	4.47751	0.965036	PLA2-I		BAK64381.1phospholipase A2 inhibitor IV
TRINITY_DN9139_c1_g1_i5	1.82945	8.66345	2.24353	0.917195	PLA2-I		XP_039208036.1phospholipase A2 inhibitor and Ly6/PLAUR domain-containing protein-like isoform X6
TRINITY_DN9753_c0_g1_i4	1.82945	7.42581	2.02114	0.907486	PLA2-I		XP_039182919.1phospholipase A2 inhibitor-like
TRINITY_DN68_c3_g1_i1	14.6356	33652.6	11.167	0.999996	PLB	0.173329	QBF53421.1phospholipase B
TRINITY_DN4696_c1_g1_i4	11.5865	243.814	4.39526	0.998826	PLB		ETE62932.1Phospholipase B1, membrane-associated, partial
TRINITY_DN68_c3_g1_i2	0.5	75.4958	7.23832	0.99646	PLB		QBF53421.1phospholipase B
TRINITY_DN68_c3_g1_i3	0.609818	73.0205	6.90378	0.996327	PLB		QBF53421.1phospholipase B
TRINITY_DN4317_c11_g1_i1	0.5	65.5947	7.03551	0.995846	PLB		BAN82156.1phospholipase b
TRINITY_DN60534_c0_g2_i1	0.5	4.95054	3.30759	0.915189	PLB		QBF53421.1phospholipase B
TRINITY_DN13633_c0_g1_i2	0.609818	6.18818	3.34306	0.930965	Stichotoxin	3.144e-05	XP_039212472.1PI-stichotoxin-She2a-like
TRINITY_DN1644_c0_g1_i19	54.8836	308717	12.4576	1	SVAP	2.17792	Q18DC8.1RecName: Full=Renin; AltName: Full=Angiotensinogenase; AltName: Full=Renin-like aspartic protease EOC123; AltName: Full=SVAP EOC123; AltName: Full=Snake venom aspartic protease EOC123; Flags: Precursor
TRINITY_DN1644_c0_g1_i7	25.6124	78478.5	11.5812	1	SVAP		Q18DC8.1RecName: Full=Renin; AltName: Full=Angiotensinogenase; AltName: Full=Renin-like aspartic protease EOC123; AltName: Full=SVAP EOC123; AltName: Full=Snake venom aspartic protease EOC123; Flags: Precursor
TRINITY_DN1644_c0_g1_i3	0.5	41298.7	16.3338	0.999996	SVAP		Q18DC8.1RecName: Full=Renin; AltName: Full=Angiotensinogenase; AltName: Full=Renin-like aspartic protease EOC123; AltName: Full=SVAP EOC123; AltName: Full=Snake venom aspartic protease EOC123; Flags: Precursor
TRINITY_DN2280_c3_g1_i2	0.5	90.3474	7.49741	0.997096	SVAP		Q18DC8.1RecName: Full=Renin; AltName: Full=Angiotensinogenase; AltName: Full=Renin-like aspartic protease EOC123; AltName: Full=SVAP EOC123; AltName: Full=Snake venom aspartic protease EOC123; Flags: Precursor
TRINITY_DN81809_c0_g1_i5	0.5	28.4656	5.83115	0.988077	SVAP		Q18DC8.1RecName: Full=Renin; AltName: Full=Angiotensinogenase; AltName: Full=Renin-like aspartic protease EOC123; AltName: Full=SVAP EOC123; AltName: Full=Snake venom aspartic protease EOC123; Flags: Precursor
TRINITY_DN81809_c0_g1_i6	0.5	22.2774	5.47751	0.984265	SVAP		Q18DC8.1RecName: Full=Renin; AltName: Full=Angiotensinogenase; AltName: Full=Renin-like aspartic protease EOC123; AltName: Full=SVAP EOC123; AltName: Full=Snake venom aspartic protease EOC123; Flags: Precursor
TRINITY_DN2280_c3_g1_i3	0.5	19.8022	5.30759	0.982489	SVAP		Q18DC8.1RecName: Full=Renin; AltName: Full=Angiotensinogenase; AltName: Full=Renin-like aspartic protease EOC123; AltName: Full=SVAP EOC123; AltName: Full=Snake venom aspartic protease EOC123; Flags: Precursor
TRINITY_DN2280_c3_g1_i4	0.5	13.614	4.76702	0.973499	SVAP		Q18DC8.1RecName: Full=Renin; AltName: Full=Angiotensinogenase; AltName: Full=Renin-like aspartic protease EOC123; AltName: Full=SVAP EOC123; AltName: Full=Snake venom aspartic protease EOC123; Flags: Precursor
TRINITY_DN118_c0_g2_i8	214.046	1.07421e+06	12.2931	1	SVMP	51.3884	ADI47654.1metalloproteinase, partial
TRINITY_DN1614_c3_g1_i5	102.449	655014	12.6424	1	SVMP		ADW54356.1group III snake venom metalloproteinase
TRINITY_DN2109_c0_g1_i3	95.7414	440850	12.1689	1	SVMP		ADW54356.1group III snake venom metalloproteinase
TRINITY_DN838_c1_g1_i6	62.2014	296473	12.2187	1	SVMP		ADI47592.1metalloproteinase
TRINITY_DN1614_c1_g2_i1	54.8836	288575	12.3603	1	SVMP		ADI47654.1metalloproteinase, partial
TRINITY_DN930_c0_g3_i1	46.956	282527	12.5548	1	SVMP		ADI47585.1metalloproteinase
TRINITY_DN1614_c3_g1_i1	48.7854	281001	12.4918	1	SVMP		ADW54356.1group III snake venom metalloproteinase
TRINITY_DN1085_c0_g1_i17	34.1498	223909	12.6787	1	SVMP		XP_015681821.1zinc metalloproteinase-disintegrin jerdonitin
TRINITY_DN1614_c1_g1_i4	46.3462	221338	12.2215	1	SVMP		ADI47594.1metalloproteinase, partial
TRINITY_DN1766_c0_g3_i3	40.8578	213923	12.3542	1	SVMP		ADI47585.1metalloproteinase
TRINITY_DN10824_c1_g1_i1	45.1265	211042	12.1913	1	SVMP		ADI47602.1metalloproteinase, partial
TRINITY_DN2109_c0_g2_i5	42.0774	187409	12.1209	1	SVMP		ADI47591.1metalloproteinase, partial
TRINITY_DN1856_c2_g2_i8	34.7596	186383	12.3886	1	SVMP		ADI47604.1metalloproteinase, partial
TRINITY_DN791_c1_g1_i16	40.248	184653	12.1636	1	SVMP		ADI47596.1metalloproteinase, partial
TRINITY_DN118_c6_g1_i9	20.124	172759	13.0676	1	SVMP		ADI47590.1metalloproteinase
TRINITY_DN838_c1_g1_i11	38.4185	166068	12.0777	1	SVMP		ADI47592.1metalloproteinase
TRINITY_DN1614_c1_g2_i5	27.4418	139657	12.3132	1	SVMP		ADI47578.1metalloproteinase, partial
TRINITY_DN838_c5_g1_i16	15.8553	132788	13.0319	1	SVMP		ADI47594.1metalloproteinase, partial
TRINITY_DN118_c0_g2_i3	32.9302	126583	11.9084	1	SVMP		ADI47577.1metalloproteinase
TRINITY_DN1817_c0_g1_i8	18.2945	125042	12.7387	1	SVMP		ADI47653.1metalloproteinase
TRINITY_DN1938_c1_g2_i4	26.2222	120491	12.1659	1	SVMP		ADI47591.1metalloproteinase, partial
TRINITY_DN2109_c0_g1_i2	26.2222	118537	12.1423	1	SVMP		ADW54356.1group III snake venom metalloproteinase
TRINITY_DN2076_c0_g3_i1	20.7338	108272	12.3504	1	SVMP		ADI47578.1metalloproteinase, partial
TRINITY_DN118_c0_g2_i7	20.124	104039	12.3359	1	SVMP		ADI47596.1metalloproteinase, partial
TRINITY_DN1242_c2_g2_i2	21.9535	99676.7	12.1486	1	SVMP		ADI47727.1metalloproteinase
TRINITY_DN2076_c0_g1_i4	17.6847	98175.5	12.4386	1	SVMP		ADI47588.1metalloproteinase, partial
TRINITY_DN6766_c0_g1_i4	16.4651	95596.2	12.5033	1	SVMP		ADI47578.1metalloproteinase, partial
TRINITY_DN838_c1_g1_i7	14.6356	89867.2	12.5841	1	SVMP		ADI47592.1metalloproteinase
TRINITY_DN838_c7_g1_i4	14.0258	88978.6	12.6312	1	SVMP		ADI47602.1metalloproteinase, partial
TRINITY_DN11265_c1_g1_i1	23.7829	88650.6	11.864	1	SVMP		ADI47582.1metalloproteinase, partial
TRINITY_DN118_c7_g1_i2	10.3669	88258.3	13.0555	1	SVMP		ADI47635.1metalloproteinase
TRINITY_DN271_c1_g2_i1	19.5142	85661.7	12.0999	1	SVMP		ADI47682.1metalloproteinase, partial
TRINITY_DN1817_c2_g3_i1	11.5865	84759.5	12.8367	1	SVMP		P0DM90.1RecName: Full=Zinc metalloproteinase-disintegrin-like brevilysin H2b; AltName: Full=Snake venom metalloproteinase; Short=SVMP
TRINITY_DN838_c1_g1_i5	25.0025	81958.7	11.6786	1	SVMP		ADI47592.1metalloproteinase
TRINITY_DN838_c5_g1_i14	25.6124	79056.5	11.5918	1	SVMP		ADI47604.1metalloproteinase, partial
TRINITY_DN1614_c2_g1_i2	8.53745	72834.9	13.0585	1	SVMP		ADW54337.1group III snake venom metalloproteinase, partial
TRINITY_DN1821_c0_g1_i1	18.2945	70681.4	11.9157	1	SVMP		ADI47587.1metalloproteinase, partial
TRINITY_DN11390_c0_g3_i4	12.1964	66954.9	12.4225	1	SVMP		ADI47601.1metalloproteinase, partial
TRINITY_DN1614_c1_g1_i14	14.6356	63785.3	12.0895	1	SVMP		ADI47595.1metalloproteinase, partial
TRINITY_DN12911_c0_g1_i1	10.9767	62732	12.4805	1	SVMP		ADI47595.1metalloproteinase, partial
TRINITY_DN1085_c0_g1_i12	15.2455	62655.3	12.0048	1	SVMP		QHR82835.1snake venom metalloprotease 3, partial
TRINITY_DN1766_c0_g3_i2	6.708	62308.8	13.1813	1	SVMP		ADI47585.1metalloproteinase
TRINITY_DN2109_c0_g1_i6	4.87854	61911.5	13.6315	1	SVMP		ADI47590.1metalloproteinase
TRINITY_DN2364_c0_g1_i9	12.1964	61431.3	12.2983	1	SVMP		ADW54351.1group III snake venom metalloproteinase
TRINITY_DN12828_c1_g1_i1	12.1964	61011.7	12.2884	1	SVMP		ADW54356.1group III snake venom metalloproteinase
TRINITY_DN118_c7_g1_i5	10.9767	60876.8	12.4372	1	SVMP		ADI47635.1metalloproteinase
TRINITY_DN1614_c1_g1_i12	9.14727	59634.2	12.6705	1	SVMP		ADI47595.1metalloproteinase, partial
TRINITY_DN838_c47_g1_i1	10.3669	58712.2	12.4675	1	SVMP		ADI47654.1metalloproteinase, partial
TRINITY_DN838_c1_g1_i4	14.0258	56453.5	11.9748	1	SVMP		QHR82835.1snake venom metalloprotease 3, partial
TRINITY_DN1817_c2_g1_i1	8.53745	55303.8	12.6613	1	SVMP		ADI47604.1metalloproteinase, partial
TRINITY_DN2364_c0_g1_i7	7.31782	54805	12.8706	1	SVMP		ADI47592.1metalloproteinase
TRINITY_DN791_c23_g1_i1	9.75709	51355.7	12.3618	1	SVMP		ADI47598.1metalloproteinase, partial
TRINITY_DN12451_c0_g1_i1	9.75709	48563.6	12.2811	1	SVMP		ADI47577.1metalloproteinase
TRINITY_DN1856_c2_g3_i1	4.87854	47726.9	13.2561	1	SVMP		ADI47600.1metalloproteinase, partial
TRINITY_DN11586_c2_g1_i1	4.87854	47406.4	13.2463	0.999999	SVMP		ADW54337.1group III snake venom metalloproteinase, partial
TRINITY_DN838_c5_g1_i13	12.1964	45658.9	11.8702	0.999999	SVMP		ADI47604.1metalloproteinase, partial
TRINITY_DN6766_c6_g1_i1	4.26873	45023.9	13.3646	0.999999	SVMP		ADW54356.1group III snake venom metalloproteinase
TRINITY_DN1614_c3_g1_i4	6.09818	44270.2	12.8257	0.999999	SVMP		ADW54356.1group III snake venom metalloproteinase
TRINITY_DN366_c0_g2_i4	9.75709	43521.5	12.123	0.999999	SVMP		XP_029142020.1zinc metalloproteinase/disintegrin-like
TRINITY_DN1614_c1_g3_i1	4.26873	41256.6	13.2385	0.999996	SVMP		ADI47724.1metalloproteinase
TRINITY_DN11265_c0_g1_i8	11.5865	40324.6	11.765	0.999996	SVMP		ADI47597.1metalloproteinase, partial
TRINITY_DN271_c0_g2_i3	10.9767	39747.9	11.8222	0.999996	SVMP		QBF53415.1metalloproteinase of class P-III MPIII-2
TRINITY_DN1821_c0_g2_i6	10.9767	39355.6	11.8079	0.999996	SVMP		ADI47578.1metalloproteinase, partial
TRINITY_DN271_c3_g1_i1	10.3669	36735.5	11.791	0.999996	SVMP		ADI47595.1metalloproteinase, partial
TRINITY_DN838_c5_g1_i1	3.65891	35478.1	13.2432	0.999996	SVMP		ADI47585.1metalloproteinase
TRINITY_DN118_c46_g1_i1	5.48836	34645.1	12.624	0.999996	SVMP		ADI47602.1metalloproteinase, partial
TRINITY_DN271_c3_g1_i7	7.31782	34535	12.2044	0.999996	SVMP		Q4VM07.1RecName: Full=Zinc metalloproteinase-disintegrin-like VLAIP-B; AltName: Full=Snake venom metalloproteinase; Short=SVMP; Flags: Precursor
TRINITY_DN12451_c0_g1_i2	7.92764	33328.3	12.0376	0.999996	SVMP		ADI47577.1metalloproteinase
TRINITY_DN1461_c0_g1_i4	7.92764	33109.2	12.0281	0.999996	SVMP		CAJ01683.1Group III snake venom metalloproteinase
TRINITY_DN838_c1_g1_i16	3.65891	33067.2	13.1417	0.999996	SVMP		XP_039210138.1snake venom metalloproteinase BITM02A-like
TRINITY_DN11057_c0_g1_i2	7.31782	31461.9	12.0699	0.999996	SVMP		ADI47594.1metalloproteinase, partial
TRINITY_DN838_c1_g1_i17	7.31782	31324.6	12.0636	0.999996	SVMP		XP_029142020.1zinc metalloproteinase/disintegrin-like
TRINITY_DN118_c6_g1_i3	6.09818	31018.9	12.3125	0.999996	SVMP		ADI47590.1metalloproteinase
TRINITY_DN118_c6_g1_i27	7.92764	29716.9	11.8721	0.999996	SVMP		AMB36352.1metalloproteinase of class P-III MPIII-1
TRINITY_DN1461_c0_g3_i1	8.53745	29376.5	11.7486	0.999996	SVMP		ADI47675.1metalloproteinase, partial
TRINITY_DN2109_c0_g1_i5	10.3669	29375.3	11.4684	0.999996	SVMP		XP_029142319.1zinc metalloproteinase-disintegrin-like HV1
TRINITY_DN838_c5_g1_i11	5.48836	28789.9	12.3569	0.999994	SVMP		ADI47604.1metalloproteinase, partial
TRINITY_DN1085_c0_g1_i13	11.5865	28600.5	11.2694	0.999994	SVMP		QHR82835.1snake venom metalloprotease 3, partial
TRINITY_DN838_c1_g1_i14	8.53745	28440.9	11.7019	0.999994	SVMP		ADI47715.1metalloproteinase, partial
TRINITY_DN2109_c0_g1_i8	4.26873	27950.8	12.6768	0.999994	SVMP		ADW54356.1group III snake venom metalloproteinase
TRINITY_DN118_c6_g1_i23	1.82945	27815.9	13.8922	0.999994	SVMP		ADI47607.1metalloproteinase
TRINITY_DN10102_c1_g1_i4	8.53745	27695.8	11.6636	0.999994	SVMP		XP_039210138.1snake venom metalloproteinase BITM02A-like
TRINITY_DN11390_c0_g3_i3	2.43927	26818.3	13.4245	0.999994	SVMP		ADI47601.1metalloproteinase, partial
TRINITY_DN2109_c0_g2_i6	6.708	26778.7	11.9629	0.999994	SVMP		ADI47591.1metalloproteinase, partial
TRINITY_DN118_c7_g1_i18	11.5865	25934.7	11.1282	0.999994	SVMP		ADI47596.1metalloproteinase, partial
TRINITY_DN2109_c0_g2_i1	5.48836	25814.6	12.1995	0.999994	SVMP		ADI47591.1metalloproteinase, partial
TRINITY_DN274940_c0_g1_i1	5.48836	25180.9	12.1637	0.999994	SVMP		B8K1W0.1RecName: Full=Zinc metalloproteinase-disintegrin-like daborhagin-K; AltName: Full=Haemorrhagic metalloproteinase russelysin; AltName: Full=Snake venom metalloproteinase; Short=SVMP; Flags: Precursor
TRINITY_DN8416_c0_g1_i10	9.75709	24792.3	11.3112	0.999994	SVMP		ADI47582.1metalloproteinase, partial
TRINITY_DN1085_c0_g1_i9	8.53745	23763.8	11.4427	0.999994	SVMP		QHR82835.1snake venom metalloprotease 3, partial
TRINITY_DN271_c1_g3_i2	2.43927	22798.5	13.1902	0.999994	SVMP		ADI47594.1metalloproteinase, partial
TRINITY_DN7415_c1_g1_i1	3.04909	22074.5	12.8217	0.999994	SVMP		BAP39948.1metalloprotease P-IIa 1, partial
TRINITY_DN3211_c0_g2_i2	3.04909	21652.4	12.7939	0.999994	SVMP		ADI47687.1metalloproteinase
TRINITY_DN118_c6_g1_i25	85.3745	21174.7	7.95432	0.999994	SVMP		ADI47673.1metalloproteinase, partial
TRINITY_DN7385_c1_g1_i3	5.48836	19328.2	11.782	0.999993	SVMP		XP_015685701.1zinc metalloproteinase/disintegrin-like HR1a
TRINITY_DN838_c5_g1_i3	5.48836	18300.9	11.7033	0.999993	SVMP		ADI47594.1metalloproteinase, partial
TRINITY_DN11265_c2_g1_i1	2.43927	18095.5	12.8569	0.999993	SVMP		ADI47664.1metalloproteinase, partial
TRINITY_DN1085_c0_g1_i21	3.65891	17895	12.2559	0.999993	SVMP		QHR82835.1snake venom metalloprotease 3, partial
TRINITY_DN1938_c1_g2_i1	4.26873	17208.1	11.977	0.99999	SVMP		ADI47591.1metalloproteinase, partial
TRINITY_DN36158_c0_g1_i1	1.82945	16521.2	13.1406	0.99999	SVMP		ADI47604.1metalloproteinase, partial
TRINITY_DN2364_c0_g1_i8	0.609818	16302.1	14.7063	0.99999	SVMP		ADW54351.1group III snake venom metalloproteinase
TRINITY_DN10244_c0_g1_i2	3.65891	15376.4	12.037	0.999988	SVMP		ADI47579.1metalloproteinase
TRINITY_DN118_c6_g1_i24	1.82945	15372.7	13.0367	0.999988	SVMP		ADI47619.1metalloproteinase
TRINITY_DN22229_c0_g2_i8	2.43927	13693.2	12.4547	0.999987	SVMP		P0DM97.1RecName: Full=Zinc metalloproteinase-disintegrin BA-5A; AltName: Full=Snake venom metalloproteinase; Short=SVMP; Flags: Precursor
TRINITY_DN42198_c0_g2_i6	2.43927	13393.7	12.4228	0.999985	SVMP		ADI47682.1metalloproteinase, partial
TRINITY_DN791_c1_g1_i23	1.21964	13365.2	13.4197	0.999985	SVMP		ADI47585.1metalloproteinase
TRINITY_DN1821_c10_g1_i1	3.04909	12959.3	12.0533	0.999985	SVMP		ADI47595.1metalloproteinase, partial
TRINITY_DN118_c6_g1_i20	0.5	12679.6	14.6302	0.999985	SVMP		ADI47577.1metalloproteinase
TRINITY_DN45911_c2_g1_i1	1.21964	11938.2	13.2569	0.999985	SVMP		ADI47635.1metalloproteinase
TRINITY_DN2109_c2_g1_i1	2.43927	11527.3	12.2063	0.999984	SVMP		ADI47596.1metalloproteinase, partial
TRINITY_DN1938_c1_g1_i2	2.43927	11425.9	12.1936	0.999982	SVMP		ADI47582.1metalloproteinase, partial
TRINITY_DN1766_c0_g1_i9	1.21964	10886.2	13.1238	0.999982	SVMP		ADI47597.1metalloproteinase, partial
TRINITY_DN2076_c0_g5_i2	3.65891	10641.2	11.506	0.999982	SVMP		ADI47597.1metalloproteinase, partial
TRINITY_DN8975_c0_g2_i1	1.82945	10555.8	12.4943	0.999982	SVMP		ADI47586.1metalloproteinase
TRINITY_DN138425_c0_g1_i1	1.82945	10235.2	12.4498	0.999981	SVMP		ADI47577.1metalloproteinase
TRINITY_DN13967_c1_g2_i1	3.04909	9984.01	11.677	0.999978	SVMP		ADI47578.1metalloproteinase, partial
TRINITY_DN118_c6_g1_i28	0.609818	9946.88	13.9936	0.999978	SVMP		XP_015685701.1zinc metalloproteinase/disintegrin-like HR1a
TRINITY_DN1258_c6_g1_i1	1.82945	9906.04	12.4027	0.999978	SVMP		UMW88245.1snake venom metalloproteinases P-III
TRINITY_DN6766_c0_g1_i5	2.43927	9620.14	11.9454	0.999977	SVMP		ADI47659.1metalloproteinase, partial
TRINITY_DN15078_c0_g1_i10	2.43927	9586.73	11.9404	0.999977	SVMP		CAJ01683.1Group III snake venom metalloproteinase
TRINITY_DN1129_c0_g2_i2	1.82945	9256.28	12.3048	0.999977	SVMP		ADI47587.1metalloproteinase, partial
TRINITY_DN1085_c0_g1_i11	1.21964	9226.57	12.8851	0.999975	SVMP		QHR82835.1snake venom metalloprotease 3, partial
TRINITY_DN2364_c3_g1_i1	1.82945	8748.85	12.2235	0.999971	SVMP		XP_029142020.1zinc metalloproteinase/disintegrin-like
TRINITY_DN16103_c2_g1_i2	0.5	8522.36	14.057	0.999969	SVMP		ADI47597.1metalloproteinase, partial
TRINITY_DN21716_c1_g1_i1	2.43927	8263.69	11.7261	0.999968	SVMP		ADI47604.1metalloproteinase, partial
TRINITY_DN118_c6_g1_i2	0.5	7502.55	13.8732	0.99996	SVMP		CAJ01683.1Group III snake venom metalloproteinase
TRINITY_DN10824_c0_g1_i5	0.5	6542.14	13.6755	0.999953	SVMP		ADI47653.1metalloproteinase
TRINITY_DN118_c7_g1_i1	1.82945	6495.11	11.7937	0.999953	SVMP		ADI47635.1metalloproteinase
TRINITY_DN6998_c1_g1_i1	0.5	6455.51	13.6563	0.999953	SVMP		ADI47590.1metalloproteinase
TRINITY_DN271_c0_g4_i1	1.21964	6335.46	12.3428	0.999953	SVMP		ADI47725.1metalloproteinase, partial
TRINITY_DN118_c6_g1_i30	3.04909	6118.87	10.9707	0.99995	SVMP		XP_029142319.1zinc metalloproteinase-disintegrin-like HV1
TRINITY_DN791_c1_g1_i14	3.04909	6073.08	10.9598	0.99995	SVMP		ADI47596.1metalloproteinase, partial
TRINITY_DN7844_c0_g1_i1	4.26873	5901.05	10.4329	0.99995	SVMP		ADI47601.1metalloproteinase, partial
TRINITY_DN12451_c2_g1_i1	1.21964	5675.8	12.1842	0.999946	SVMP		ADI47592.1metalloproteinase
TRINITY_DN118_c0_g2_i4	1.82945	5539.66	11.5642	0.999944	SVMP		ADI47597.1metalloproteinase, partial
TRINITY_DN1614_c2_g1_i4	0.5	5528.52	13.4327	0.999944	SVMP		ADW54337.1group III snake venom metalloproteinase, partial
TRINITY_DN838_c5_g1_i10	0.5	5397.33	13.398	0.999937	SVMP		ADI47585.1metalloproteinase
TRINITY_DN10824_c0_g1_i4	0.609818	5309.46	13.0879	0.999934	SVMP		ADI47596.1metalloproteinase, partial
TRINITY_DN83291_c0_g1_i1	0.5	5183.22	13.3396	0.999934	SVMP		ADI47592.1metalloproteinase
TRINITY_DN13495_c0_g2_i1	1.21964	5152.28	12.0445	0.999934	SVMP		ADI47596.1metalloproteinase, partial
TRINITY_DN12828_c0_g1_i1	0.5	5044.6	13.3005	0.999933	SVMP		ADI47602.1metalloproteinase, partial
TRINITY_DN1129_c0_g1_i1	0.5	4977.77	13.2813	0.999931	SVMP		ADI47585.1metalloproteinase
TRINITY_DN1856_c2_g2_i7	0.5	4913.41	13.2625	0.999931	SVMP		ADI47604.1metalloproteinase, partial
TRINITY_DN2364_c1_g1_i2	1.82945	4836.68	11.3684	0.99993	SVMP		XP_039210138.1snake venom metalloproteinase BITM02A-like
TRINITY_DN1085_c0_g1_i24	0.5	4785.94	13.2246	0.99993	SVMP		ALA20851.1metalloproteinase, partial
TRINITY_DN838_c1_g1_i8	1.21964	4696.83	11.911	0.999928	SVMP		ADI47580.1metalloproteinase
TRINITY_DN7385_c2_g2_i2	0.5	4663.41	13.1872	0.999928	SVMP		ADI47592.1metalloproteinase
TRINITY_DN2076_c0_g1_i13	0.5	4612.67	13.1714	0.999927	SVMP		ADI47658.1metalloproteinase
TRINITY_DN1085_c0_g1_i20	0.5	4581.73	13.1617	0.999927	SVMP		QHR82835.1snake venom metalloprotease 3, partial
TRINITY_DN1614_c2_g2_i1	0.5	4579.25	13.1609	0.999927	SVMP		ADI47610.1metalloproteinase
TRINITY_DN2364_c0_g1_i2	1.82945	4497.57	11.2635	0.999925	SVMP		QHR82835.1snake venom metalloprotease 3, partial
TRINITY_DN21336_c1_g1_i1	2.43927	4419.6	10.8232	0.999925	SVMP		ADI47643.1metalloproteinase
TRINITY_DN11265_c0_g1_i7	0.5	4225.29	13.0448	0.999916	SVMP		ADI47657.1metalloproteinase, partial
TRINITY_DN92051_c0_g1_i1	0.609818	4153.51	12.7337	0.999916	SVMP		ADW54356.1group III snake venom metalloproteinase
TRINITY_DN1614_c3_g1_i9	2.43927	3742.61	10.5834	0.999906	SVMP		ADI47619.1metalloproteinase
TRINITY_DN271_c0_g5_i1	0.5	3590.38	12.8099	0.999905	SVMP		Q98995.1RecName: Full=Zinc metalloproteinase/disintegrin; Contains: RecName: Full=Snake venom metalloproteinase lebetase; Short=SVMP; AltName: Full=Fibrinolytic protease; AltName: Full=Le-3; Short=Le3; AltName: Full=Lebetase II; AltName: Full=Lebetase-2; Contains: RecName: Full=Disintegrin VLE5A; Flags: Precursor
TRINITY_DN2064_c1_g3_i1	2.43927	3535.93	10.5014	0.999903	SVMP		XP_015686536.1snake venom metalloproteinase ACLF-like, partial
TRINITY_DN1614_c1_g1_i5	0.5	3488.9	12.7686	0.999903	SVMP		ADI47722.1metalloproteinase
TRINITY_DN838_c1_g1_i9	0.5	3324.29	12.6988	0.999892	SVMP		QHR82835.1snake venom metalloprotease 3, partial
TRINITY_DN1817_c8_g1_i1	0.5	3321.81	12.6978	0.999892	SVMP		Q4VM07.1RecName: Full=Zinc metalloproteinase-disintegrin-like VLAIP-B; AltName: Full=Snake venom metalloproteinase; Short=SVMP; Flags: Precursor
TRINITY_DN15078_c0_g1_i11	0.609818	3233.94	12.3726	0.999889	SVMP		ADI47577.1metalloproteinase
TRINITY_DN1614_c2_g1_i5	0.5	3209.19	12.648	0.999889	SVMP		ADW54335.1group III snake venom metalloproteinase, partial
TRINITY_DN843_c2_g1_i1	0.609818	3123.79	12.3226	0.999884	SVMP		ADI47657.1metalloproteinase, partial
TRINITY_DN4365_c19_g1_i1	0.5	2876.27	12.49	0.999881	SVMP		QHR82835.1snake venom metalloprotease 3, partial
TRINITY_DN6766_c3_g1_i1	0.609818	2863.89	12.1973	0.999881	SVMP		ADI47604.1metalloproteinase, partial
TRINITY_DN7652_c0_g1_i1	0.609818	2836.66	12.1835	0.999881	SVMP		XP_015686692.2zinc metalloproteinase/disintegrin PMMP-2, partial
TRINITY_DN838_c5_g1_i5	0.609818	2768.59	12.1485	0.99988	SVMP		Q4VM07.1RecName: Full=Zinc metalloproteinase-disintegrin-like VLAIP-B; AltName: Full=Snake venom metalloproteinase; Short=SVMP; Flags: Precursor
TRINITY_DN1085_c0_g1_i5	0.5	2477.75	12.2748	0.999858	SVMP		XP_029142018.1zinc metalloproteinase-disintegrin jerdonitin
TRINITY_DN21356_c0_g1_i1	0.609818	2344.08	11.9084	0.999846	SVMP		ADI47658.1metalloproteinase
TRINITY_DN1085_c0_g1_i4	0.609818	2170.81	11.7976	0.999824	SVMP		BAN89377.1p-ii metalloprotease, partial
TRINITY_DN22229_c0_g2_i5	0.5	2097.79	12.0347	0.99982	SVMP		ADW54356.1group III snake venom metalloproteinase
TRINITY_DN2109_c0_g2_i4	0.5	2065.61	12.0124	0.999817	SVMP		ADI47658.1metalloproteinase
TRINITY_DN31669_c2_g1_i1	1.82945	2060.66	10.1375	0.999817	SVMP		ADI47585.1metalloproteinase
TRINITY_DN118_c0_g2_i2	0.5	2053.24	12.0037	0.999815	SVMP		ADI47597.1metalloproteinase, partial
TRINITY_DN11265_c0_g1_i5	1.21964	1985.17	10.6686	0.99981	SVMP		UMW88248.1snake venom metalloproteinases P-III
TRINITY_DN1614_c1_g1_i11	1.21964	1931.95	10.6294	0.999805	SVMP		ADI47722.1metalloproteinase
TRINITY_DN13495_c0_g3_i2	0.5	1912.15	11.901	0.999802	SVMP		ADI47604.1metalloproteinase, partial
TRINITY_DN1817_c3_g1_i1	0.5	1868.83	11.8679	0.999795	SVMP		ADI47581.1metalloproteinase
TRINITY_DN15078_c0_g1_i4	0.5	1862.64	11.8631	0.999793	SVMP		ADI47577.1metalloproteinase
TRINITY_DN19873_c0_g1_i2	0.609818	1861.4	11.5757	0.999793	SVMP		XP_029142020.1zinc metalloproteinase/disintegrin-like
TRINITY_DN6766_c1_g1_i3	1.21964	1794.57	10.523	0.999792	SVMP		ADW54356.1group III snake venom metalloproteinase
TRINITY_DN8975_c0_g2_i2	0.609818	1782.2	11.513	0.999792	SVMP		QHR82835.1snake venom metalloprotease 3, partial
TRINITY_DN42198_c0_g2_i4	0.5	1764.87	11.7853	0.99979	SVMP		ADI47682.1metalloproteinase, partial
TRINITY_DN1766_c0_g3_i1	1.21964	1688.14	10.4348	0.999785	SVMP		ADI47644.1metalloproteinase, partial
TRINITY_DN8975_c0_g1_i2	0.609818	1680.71	11.4284	0.999785	SVMP		QHR82835.1snake venom metalloprotease 3, partial
TRINITY_DN6766_c0_g1_i1	0.5	1659.67	11.6967	0.999785	SVMP		ADI47659.1metalloproteinase, partial
TRINITY_DN1258_c3_g2_i1	0.5	1646.06	11.6848	0.999783	SVMP		ADI47585.1metalloproteinase
TRINITY_DN19873_c0_g1_i1	2.43927	1597.79	9.35541	0.999779	SVMP		XP_039210138.1snake venom metalloproteinase BITM02A-like
TRINITY_DN1614_c3_g1_i2	0.5	1568.08	11.6148	0.999773	SVMP		ADW54356.1group III snake venom metalloproteinase
TRINITY_DN1630_c1_g1_i6	0.5	1446.8	11.4986	0.999755	SVMP		XP_015685587.1zinc metalloproteinase/disintegrin-like HR1a
TRINITY_DN11057_c0_g1_i1	0.5	1325.51	11.3723	0.999741	SVMP		ADI47644.1metalloproteinase, partial
TRINITY_DN12451_c1_g1_i1	0.5	1316.84	11.3629	0.999739	SVMP		ADI47595.1metalloproteinase, partial
TRINITY_DN2109_c0_g2_i2	0.5	1273.53	11.3146	0.999733	SVMP		ADI47673.1metalloproteinase, partial
TRINITY_DN10102_c1_g1_i2	0.5	1224.02	11.2574	0.99972	SVMP		QHR82835.1snake venom metalloprotease 3, partial
TRINITY_DN1258_c4_g1_i1	0.5	1172.04	11.1948	0.999708	SVMP		ADI47638.1metalloproteinase
TRINITY_DN21716_c0_g2_i2	0.5	1121.3	11.131	0.999701	SVMP		ADI47722.1metalloproteinase
TRINITY_DN1614_c1_g1_i13	0.5	1117.59	11.1262	0.999701	SVMP		ADI47602.1metalloproteinase, partial
TRINITY_DN3447_c2_g2_i1	0.609818	1064.37	10.7693	0.999684	SVMP		ADI47654.1metalloproteinase, partial
TRINITY_DN838_c1_g1_i2	1.82945	1022.29	9.12617	0.999672	SVMP		XP_029142020.1zinc metalloproteinase/disintegrin-like
TRINITY_DN2364_c0_g1_i12	0.5	1007.44	10.9765	0.999669	SVMP		QHR82835.1snake venom metalloprotease 3, partial
TRINITY_DN1129_c0_g2_i1	0.5	991.346	10.9532	0.999664	SVMP		ADI47587.1metalloproteinase, partial
TRINITY_DN3590_c0_g1_i1	0.5	969.069	10.9205	0.999662	SVMP		ADI47654.1metalloproteinase, partial
TRINITY_DN1132_c2_g1_i2	0.5	930.702	10.8622	0.999647	SVMP		ADI47586.1metalloproteinase
TRINITY_DN1085_c1_g2_i1	0.5	910.9	10.8311	0.999635	SVMP		BAP39948.1metalloprotease P-IIa 1, partial
TRINITY_DN2076_c14_g1_i2	0.5	907.187	10.8253	0.999635	SVMP		ADI47584.1metalloproteinase
TRINITY_DN1085_c1_g4_i1	0.5	868.82	10.7629	0.99962	SVMP		ADI47722.1metalloproteinase
TRINITY_DN1821_c1_g1_i1	0.5	856.444	10.7422	0.999612	SVMP		ADI47582.1metalloproteinase, partial
TRINITY_DN2636_c0_g2_i1	1.21964	846.543	9.43899	0.999603	SVMP		ADI47653.1metalloproteinase
TRINITY_DN2364_c0_g1_i4	1.82945	814.364	8.79812	0.999596	SVMP		QHR82835.1snake venom metalloprotease 3, partial
TRINITY_DN1085_c0_g1_i19	0.5	763.621	10.5767	0.999565	SVMP		BAN89377.1p-ii metalloprotease, partial
TRINITY_DN2076_c14_g1_i1	0.5	757.433	10.565	0.999559	SVMP		A0A0B4U9L8.1RecName: Full=Zinc metalloproteinase-disintegrin-like protein F1; AltName: Full=Fibrinogenase 1; AltName: Full=Metalloproteinase F1; AltName: Full=P-IIIa metalloproteinase F1; AltName: Full=Snake venom metalloproteinase; Short=SVMP; AltName: Full=VaF1; Flags: Precursor
TRINITY_DN791_c1_g1_i8	0.5	737.631	10.5268	0.999555	SVMP		ADI47585.1metalloproteinase
TRINITY_DN10244_c0_g1_i1	0.5	727.73	10.5073	0.999547	SVMP		ADI47579.1metalloproteinase
TRINITY_DN2076_c0_g1_i10	0.5	693.076	10.4369	0.999528	SVMP		ADI47654.1metalloproteinase, partial
TRINITY_DN22229_c0_g2_i1	0.5	691.838	10.4343	0.999527	SVMP		ADW54356.1group III snake venom metalloproteinase
TRINITY_DN7652_c0_g1_i2	0.609818	690.601	10.1453	0.999527	SVMP		ADI47587.1metalloproteinase, partial
TRINITY_DN118_c6_g1_i11	153.064	652.234	2.09125	0.972758	SVMP		ADI47673.1metalloproteinase, partial
TRINITY_DN271_c0_g4_i2	0.5	644.808	10.3327	0.999486	SVMP		XP_015685587.1zinc metalloproteinase/disintegrin-like HR1a
TRINITY_DN22229_c0_g2_i2	0.5	631.194	10.3019	0.999477	SVMP		AAR25557.1metalloprotease 2, partial
TRINITY_DN271_c0_g3_i5	0.5	617.58	10.2705	0.999465	SVMP		O93517.1RecName: Full=Zinc metalloproteinase/disintegrin; Contains: RecName: Full=Snake venom metalloproteinase; Short=SVMP; Contains: RecName: Full=Disintegrin-like salmosin-4; Flags: Precursor
TRINITY_DN1242_c1_g1_i4	0.5	606.441	10.2442	0.999455	SVMP		ADI47604.1metalloproteinase, partial
TRINITY_DN8416_c0_g1_i4	0.5	600.253	10.2294	0.999445	SVMP		ADI47582.1metalloproteinase, partial
TRINITY_DN7385_c2_g1_i1	0.5	576.738	10.1718	0.999418	SVMP		P0DM97.1RecName: Full=Zinc metalloproteinase-disintegrin BA-5A; AltName: Full=Snake venom metalloproteinase; Short=SVMP; Flags: Precursor
TRINITY_DN1085_c0_g1_i16	0.5	573.025	10.1625	0.999408	SVMP		ALA20851.1metalloproteinase, partial
TRINITY_DN87149_c0_g1_i1	0.5	566.837	10.1468	0.999405	SVMP		ADI47654.1metalloproteinase, partial
TRINITY_DN2364_c0_g1_i6	0.5	549.51	10.102	0.999388	SVMP		ADI47630.1metalloproteinase
TRINITY_DN838_c5_g2_i2	0.5	547.035	10.0955	0.999382	SVMP		ADI47586.1metalloproteinase
TRINITY_DN1461_c0_g1_i2	0.5	535.896	10.0658	0.999379	SVMP		ADI47604.1metalloproteinase, partial
TRINITY_DN271_c0_g2_i2	0.5	532.183	10.0558	0.999376	SVMP		QBF53415.1metalloproteinase of class P-III MPIII-2
TRINITY_DN1614_c3_g1_i10	0.5	521.045	10.0253	0.999371	SVMP		ADW54356.1group III snake venom metalloproteinase
TRINITY_DN1461_c0_g1_i1	0.5	503.718	9.97647	0.999357	SVMP		ADI47594.1metalloproteinase, partial
TRINITY_DN1766_c0_g1_i15	0.5	493.817	9.94783	0.999344	SVMP		ADI47722.1metalloproteinase
TRINITY_DN118_c6_g1_i14	0.5	492.579	9.94421	0.999341	SVMP		ADI47644.1metalloproteinase, partial
TRINITY_DN27403_c1_g1_i1	0.5	465.351	9.86218	0.999314	SVMP		ADI47653.1metalloproteinase
TRINITY_DN1630_c1_g1_i5	0.609818	457.925	9.55252	0.999307	SVMP		XP_015685587.1zinc metalloproteinase/disintegrin-like HR1a
TRINITY_DN42198_c0_g2_i1	0.5	444.311	9.79543	0.999295	SVMP		ADI47682.1metalloproteinase, partial
TRINITY_DN838_c5_g2_i1	0.5	440.598	9.78332	0.999294	SVMP		ADI47586.1metalloproteinase
TRINITY_DN6017_c0_g2_i1	0.5	438.123	9.77519	0.999288	SVMP		XP_029142319.1zinc metalloproteinase-disintegrin-like HV1
TRINITY_DN271_c1_g1_i1	0.5	436.885	9.77111	0.999286	SVMP		CAJ01688.1Group III snake venom metalloproteinase, partial
TRINITY_DN79_c0_g1_i7	0.5	423.271	9.72544	0.999269	SVMP		ADI47654.1metalloproteinase, partial
TRINITY_DN79_c0_g1_i5	0.5	384.905	9.58836	0.999223	SVMP		ADI47654.1metalloproteinase, partial
TRINITY_DN1085_c0_g1_i2	0.5	377.479	9.56025	0.999213	SVMP		XP_015685587.1zinc metalloproteinase/disintegrin-like HR1a
TRINITY_DN9616_c0_g2_i1	0.5	357.677	9.48251	0.999187	SVMP		ADI47586.1metalloproteinase
TRINITY_DN838_c5_g1_i12	0.5	353.964	9.46746	0.999177	SVMP		XP_015685802.1zinc metalloproteinase/disintegrin-like HR1a, partial
TRINITY_DN21356_c5_g1_i1	0.5	351.489	9.45733	0.999166	SVMP		QGC85384.1metalloproteinase, partial
TRINITY_DN422_c2_g1_i1	72.5684	345.3	2.25044	0.972894	SVMP		XP_015670624.1A disintegrin and metalloproteinase with thrombospondin motifs 5
TRINITY_DN13578_c0_g1_i1	0.5	342.825	9.42133	0.99915	SVMP		ADW54350.1group III snake venom metalloproteinase, partial
TRINITY_DN1766_c0_g1_i26	0.5	342.825	9.42133	0.99915	SVMP		ADI47657.1metalloproteinase, partial
TRINITY_DN742_c0_g1_i8	0.5	341.587	9.41611	0.999147	SVMP		QBF53415.1metalloproteinase of class P-III MPIII-2
TRINITY_DN3211_c0_g2_i1	0.5	325.498	9.34651	0.999111	SVMP		ADI47683.1metalloproteinase
TRINITY_DN79_c0_g1_i3	0.609818	299.508	8.94	0.999058	SVMP		ADI47654.1metalloproteinase, partial
TRINITY_DN1766_c0_g1_i8	0.5	290.844	9.1841	0.99904	SVMP		BAP39963.1metalloprotease P-III 2, partial
TRINITY_DN3447_c2_g2_i4	0.5	285.894	9.15934	0.999034	SVMP		ADI47654.1metalloproteinase, partial
TRINITY_DN2109_c8_g1_i1	0.5	258.666	9.01495	0.998957	SVMP		QBF53415.1metalloproteinase of class P-III MPIII-2
TRINITY_DN11265_c0_g1_i3	0.5	257.428	9.00803	0.998954	SVMP		ADI47597.1metalloproteinase, partial
TRINITY_DN42198_c0_g2_i3	0.5	254.953	8.99409	0.998944	SVMP		ADI47596.1metalloproteinase, partial
TRINITY_DN4011_c0_g1_i7	53.0542	254.953	2.26469	0.972591	SVMP		XP_015670623.1A disintegrin and metalloproteinase with thrombospondin motifs 1
TRINITY_DN1766_c2_g1_i1	0.5	246.29	8.94421	0.998904	SVMP		ADI47585.1metalloproteinase
TRINITY_DN271_c0_g3_i4	0.5	246.29	8.94421	0.998904	SVMP		P22028.2RecName: Full=Zinc metalloproteinase-disintegrin-like botrocetin; AltName: Full=Snake venom metalloproteinase; Short=SVMP; AltName: Full=von Willebrand factor-dependent platelet coagglutinin; Contains: RecName: Full=Disintegrin-like botrocetin
TRINITY_DN742_c0_g1_i27	0.5	231.438	8.85448	0.998837	SVMP		ADI47594.1metalloproteinase, partial
TRINITY_DN4941_c0_g1_i13	0.5	230.2	8.84675	0.998834	SVMP		ADI47582.1metalloproteinase, partial
TRINITY_DN2109_c0_g1_i7	0.5	228.963	8.83897	0.998832	SVMP		ADI47590.1metalloproteinase
TRINITY_DN742_c0_g1_i5	0.5	225.25	8.81538	0.998809	SVMP		P0DM97.1RecName: Full=Zinc metalloproteinase-disintegrin BA-5A; AltName: Full=Snake venom metalloproteinase; Short=SVMP; Flags: Precursor
TRINITY_DN4941_c0_g1_i18	0.5	224.012	8.80743	0.998806	SVMP		ADI47642.1metalloproteinase
TRINITY_DN11150_c0_g1_i6	0.5	221.537	8.7914	0.9988	SVMP		AAR25557.1metalloprotease 2, partial
TRINITY_DN19357_c0_g1_i3	28.6615	220.299	2.94228	0.991701	SVMP		XP_039194764.1matrix metalloproteinase-19
TRINITY_DN7109_c0_g1_i2	0.5	219.062	8.77519	0.998781	SVMP		CAJ01689.1Group III snake venom metalloproteinase
TRINITY_DN4290_c0_g3_i1	0.5	217.824	8.76702	0.998778	SVMP		XP_015685802.1zinc metalloproteinase/disintegrin-like HR1a, partial
TRINITY_DN1856_c2_g2_i3	0.609818	215.349	8.46408	0.998756	SVMP		ADI47604.1metalloproteinase, partial
TRINITY_DN1614_c1_g2_i3	0.5	201.735	8.65631	0.998696	SVMP		ADI47578.1metalloproteinase, partial
TRINITY_DN15645_c0_g1_i6	0.5	200.497	8.64744	0.998696	SVMP		ADI47604.1metalloproteinase, partial
TRINITY_DN8975_c0_g1_i5	0.5	185.645	8.53641	0.998624	SVMP		QHR82835.1snake venom metalloprotease 3, partial
TRINITY_DN843_c2_g1_i4	0.5	180.695	8.49741	0.99859	SVMP		ADI47657.1metalloproteinase, partial
TRINITY_DN1819_c1_g1_i1	0.5	179.457	8.4875	0.998577	SVMP		ADI47653.1metalloproteinase
TRINITY_DN2076_c2_g2_i2	0.5	174.507	8.44714	0.998549	SVMP		ADI47655.1metalloproteinase
TRINITY_DN5198_c1_g1_i4	0.5	170.794	8.41611	0.998522	SVMP		ADI47598.1metalloproteinase, partial
TRINITY_DN1461_c0_g2_i1	0.5	169.556	8.40562	0.998519	SVMP		ADI47585.1metalloproteinase
TRINITY_DN4941_c0_g1_i14	0.5	169.556	8.40562	0.998519	SVMP		ADI47655.1metalloproteinase
TRINITY_DN22089_c0_g1_i1	4.26873	167.081	5.2906	0.998445	SVMP		XP_013917338.1PREDICTED: A disintegrin and metalloproteinase with thrombospondin motifs 18-like
TRINITY_DN829_c0_g3_i1	0.5	164.606	8.36287	0.998469	SVMP		ADI47597.1metalloproteinase, partial
TRINITY_DN4011_c0_g1_i5	21.9535	164.606	2.90649	0.991266	SVMP		XP_015670623.1A disintegrin and metalloproteinase with thrombospondin motifs 1
TRINITY_DN1817_c2_g2_i1	0.5	159.655	8.31881	0.99842	SVMP		ADI47656.1metalloproteinase, partial
TRINITY_DN13495_c0_g1_i1	0.5	150.992	8.23832	0.998335	SVMP		ADI47577.1metalloproteinase
TRINITY_DN2076_c0_g1_i14	0.5	150.992	8.23832	0.998335	SVMP		ADI47600.1metalloproteinase, partial
TRINITY_DN12451_c3_g1_i1	0.5	148.516	8.21448	0.998303	SVMP		ADI47580.1metalloproteinase
TRINITY_DN6998_c0_g1_i1	0.5	147.279	8.2024	0.998271	SVMP		UMW88244.1snake venom metalloproteinases P-III
TRINITY_DN2076_c0_g3_i2	0.5	139.853	8.12777	0.998189	SVMP		ADI47578.1metalloproteinase, partial
TRINITY_DN829_c0_g2_i2	0.5	137.378	8.102	0.998141	SVMP		ADI47727.1metalloproteinase
TRINITY_DN50016_c1_g1_i1	0.5	136.14	8.08895	0.998129	SVMP		QBF53415.1metalloproteinase of class P-III MPIII-2
TRINITY_DN1129_c0_g2_i6	0.5	136.14	8.08895	0.998129	SVMP		ADI47587.1metalloproteinase, partial
TRINITY_DN1938_c1_g1_i1	0.5	133.665	8.06247	0.998104	SVMP		ADI47582.1metalloproteinase, partial
TRINITY_DN15645_c0_g1_i3	0.5	131.189	8.03551	0.998061	SVMP		ADI47582.1metalloproteinase, partial
TRINITY_DN3186_c3_g1_i1	0.5	131.189	8.03551	0.998061	SVMP		XP_039219388.1disintegrin and metalloproteinase domain-containing protein 15 isoform X8
TRINITY_DN2076_c0_g1_i2	0.5	128.714	8.00803	0.998029	SVMP		ADI47588.1metalloproteinase, partial
TRINITY_DN11265_c0_g1_i6	0.5	128.714	8.00803	0.998029	SVMP		ADI47657.1metalloproteinase, partial
TRINITY_DN4290_c0_g3_i2	0.5	125.001	7.9658	0.997962	SVMP		XP_015685802.1zinc metalloproteinase/disintegrin-like HR1a, partial
TRINITY_DN10102_c1_g2_i2	0.5	123.764	7.95144	0.997938	SVMP		XP_039210138.1snake venom metalloproteinase BITM02A-like
TRINITY_DN829_c0_g4_i1	0.5	122.526	7.93694	0.997918	SVMP		ADI47586.1metalloproteinase
TRINITY_DN742_c0_g1_i4	0.5	122.526	7.93694	0.997918	SVMP		ADI47594.1metalloproteinase, partial
TRINITY_DN1938_c1_g2_i2	0.5	120.051	7.9075	0.997867	SVMP		ADI47643.1metalloproteinase
TRINITY_DN710_c1_g2_i1	1.21964	120.051	6.62105	0.997839	SVMP		ADI47602.1metalloproteinase, partial
TRINITY_DN1583_c1_g1_i13	0.5	112.625	7.81538	0.997694	SVMP		ADI47597.1metalloproteinase, partial
TRINITY_DN2435_c0_g1_i1	0.5	111.387	7.79944	0.99766	SVMP		XP_015685587.1zinc metalloproteinase/disintegrin-like HR1a
TRINITY_DN2076_c2_g1_i2	0.5	111.387	7.79944	0.99766	SVMP		ADW54356.1group III snake venom metalloproteinase
TRINITY_DN8416_c0_g1_i1	0.5	110.15	7.78332	0.997631	SVMP		ADI47592.1metalloproteinase
TRINITY_DN1242_c1_g1_i8	0.5	108.912	7.76702	0.9976	SVMP		ADI47604.1metalloproteinase, partial
TRINITY_DN1129_c0_g2_i3	0.5	106.437	7.73385	0.997522	SVMP		ADI47587.1metalloproteinase, partial
TRINITY_DN31197_c1_g1_i1	0.5	106.437	7.73385	0.997522	SVMP		ADI47601.1metalloproteinase, partial
TRINITY_DN4317_c0_g1_i1	0.5	101.486	7.66514	0.997401	SVMP		ADI47724.1metalloproteinase
TRINITY_DN1614_c2_g1_i3	0.5	100.248	7.64744	0.997377	SVMP		ADW54335.1group III snake venom metalloproteinase, partial
TRINITY_DN6675_c0_g1_i2	0.5	97.7732	7.61137	0.997336	SVMP		ADI47602.1metalloproteinase, partial
TRINITY_DN5626_c0_g1_i9	0.5	95.2979	7.57437	0.997244	SVMP		ADI47594.1metalloproteinase, partial
TRINITY_DN7109_c0_g1_i8	0.5	95.2979	7.57437	0.997244	SVMP		CAJ01689.1Group III snake venom metalloproteinase
TRINITY_DN2076_c2_g1_i1	0.5	92.8227	7.53641	0.997184	SVMP		ADW54356.1group III snake venom metalloproteinase
TRINITY_DN1242_c1_g1_i9	0.5	90.3474	7.49741	0.997096	SVMP		ADI47604.1metalloproteinase, partial
TRINITY_DN4941_c0_g1_i2	0.5	90.3474	7.49741	0.997096	SVMP		XP_015686551.1snake venom metalloproteinase ACLF-like, partial
TRINITY_DN1628_c0_g1_i12	0.5	89.1098	7.47751	0.997049	SVMP		XP_029143051.1disintegrin and metalloproteinase domain-containing protein 11
TRINITY_DN6675_c0_g1_i3	0.5	85.3969	7.41611	0.996885	SVMP		ADI47602.1metalloproteinase, partial
TRINITY_DN5936_c0_g1_i1	0.5	82.9216	7.37368	0.996781	SVMP		XP_058050817.1LOW QUALITY PROTEIN: zinc metalloproteinase-disintegrin-like NaMP
TRINITY_DN1085_c5_g1_i1	0.5	81.684	7.35198	0.996735	SVMP		ADI47585.1metalloproteinase
TRINITY_DN5626_c0_g1_i8	0.5	81.684	7.35198	0.996735	SVMP		ADI47594.1metalloproteinase, partial
TRINITY_DN68063_c0_g1_i1	10.3669	76.7334	2.88787	0.988956	SVMP		XP_039219270.1A disintegrin and metalloproteinase with thrombospondin motifs 4
TRINITY_DN4941_c0_g1_i9	0.5	75.4958	7.23832	0.99646	SVMP		XP_015686551.1snake venom metalloproteinase ACLF-like, partial
TRINITY_DN2895_c0_g1_i7	0.5	74.2581	7.21448	0.996371	SVMP		ADI47594.1metalloproteinase, partial
TRINITY_DN2345_c0_g2_i13	0.5	74.2581	7.21448	0.996371	SVMP		XP_029139602.1A disintegrin and metalloproteinase with thrombospondin motifs 2
TRINITY_DN5168_c0_g1_i10	0.5	74.2581	7.21448	0.996371	SVMP		XP_039217910.1A disintegrin and metalloproteinase with thrombospondin motifs 7
TRINITY_DN31669_c1_g3_i2	0.5	73.0205	7.19023	0.996327	SVMP		ADI47648.1metalloproteinase
TRINITY_DN6172_c0_g1_i5	0.5	69.3076	7.11494	0.996067	SVMP		ADW54335.1group III snake venom metalloproteinase, partial
TRINITY_DN2895_c0_g1_i12	0.5	69.3076	7.11494	0.996067	SVMP		ADI47594.1metalloproteinase, partial
TRINITY_DN9456_c0_g1_i10	0.5	68.07	7.08895	0.995997	SVMP		ADI47600.1metalloproteinase, partial
TRINITY_DN3249_c0_g1_i1	0.5	68.07	7.08895	0.995997	SVMP		ADI47682.1metalloproteinase, partial
TRINITY_DN2895_c0_g2_i1	0.5	66.8323	7.06247	0.995921	SVMP		AXL96572.1snake venom metalloproteinase 22, partial
TRINITY_DN4011_c0_g1_i2	0.5	66.8323	7.06247	0.995921	SVMP		ATU85522.1disintegrin and metalloproteinase with thrombospondin motifs 1, partial
TRINITY_DN16103_c8_g1_i1	0.5	61.8818	6.95144	0.995559	SVMP		ADI47598.1metalloproteinase, partial
TRINITY_DN6447_c0_g1_i2	3.04909	60.6441	4.31392	0.995094	SVMP		XP_015683627.1matrix metalloproteinase-17, partial
TRINITY_DN3447_c2_g2_i3	0.5	59.4065	6.89255	0.995233	SVMP		ADI47654.1metalloproteinase, partial
TRINITY_DN21770_c0_g3_i1	0.5	59.4065	6.89255	0.995233	SVMP		ADI47638.1metalloproteinase
TRINITY_DN6164_c0_g1_i1	0.5	58.1689	6.86218	0.995131	SVMP		ADI47614.1metalloproteinase, partial
TRINITY_DN2076_c68_g1_i1	0.5	58.1689	6.86218	0.995131	SVMP		ADI47654.1metalloproteinase, partial
TRINITY_DN742_c0_g1_i24	0.5	56.9312	6.83115	0.995014	SVMP		ADI47594.1metalloproteinase, partial
TRINITY_DN52525_c0_g1_i1	0.5	56.9312	6.83115	0.995014	SVMP		QBF53417.1metalloproteinase of class P-III MPIII-4
TRINITY_DN6172_c0_g1_i6	0.5	55.6936	6.79944	0.994902	SVMP		ADW54335.1group III snake venom metalloproteinase, partial
TRINITY_DN7385_c0_g1_i1	0.5	54.456	6.76702	0.994659	SVMP		XP_015686551.1snake venom metalloproteinase ACLF-like, partial
TRINITY_DN2364_c0_g1_i10	0.5	54.456	6.76702	0.994659	SVMP		QHR82835.1snake venom metalloprotease 3, partial
TRINITY_DN6675_c0_g1_i5	0.5	54.456	6.76702	0.994659	SVMP		ADI47602.1metalloproteinase, partial
TRINITY_DN27403_c0_g4_i1	0.5	53.2183	6.73385	0.994535	SVMP		ADI47677.1metalloproteinase, partial
TRINITY_DN15078_c0_g1_i8	0.5	53.2183	6.73385	0.994535	SVMP		ADI47673.1metalloproteinase, partial
TRINITY_DN11150_c0_g1_i4	0.5	53.2183	6.73385	0.994535	SVMP		AAR25557.1metalloprotease 2, partial
TRINITY_DN43899_c0_g1_i6	0.5	53.2183	6.73385	0.994535	SVMP		ADI47596.1metalloproteinase, partial
TRINITY_DN838_c7_g1_i9	0.5	53.2183	6.73385	0.994535	SVMP		ADI47602.1metalloproteinase, partial
TRINITY_DN13578_c0_g3_i1	0.5	49.5054	6.62951	0.994096	SVMP		ADI47598.1metalloproteinase, partial
TRINITY_DN271_c1_g2_i2	0.5	49.5054	6.62951	0.994096	SVMP		ADI47682.1metalloproteinase, partial
TRINITY_DN7415_c0_g1_i17	0.5	48.2678	6.59299	0.993754	SVMP		BAN82127.1P-III metalloprotease, partial
TRINITY_DN742_c0_g1_i15	0.5	47.0302	6.55551	0.993603	SVMP		ADI47594.1metalloproteinase, partial
TRINITY_DN4941_c0_g1_i10	0.5	47.0302	6.55551	0.993603	SVMP		XP_015682631.1zinc metalloproteinase-disintegrin-like VMP-III
TRINITY_DN2076_c0_g1_i12	0.5	47.0302	6.55551	0.993603	SVMP		ADI47600.1metalloproteinase, partial
TRINITY_DN110151_c0_g1_i1	7.92764	45.7925	2.53015	0.969023	SVMP		XP_015673523.1A disintegrin and metalloproteinase with thrombospondin motifs 15
TRINITY_DN7403_c1_g2_i1	0.5	44.5549	6.47751	0.993252	SVMP		ADI47582.1metalloproteinase, partial
TRINITY_DN7385_c1_g1_i4	0.5	43.3172	6.43687	0.992867	SVMP		XP_029142020.1zinc metalloproteinase/disintegrin-like
TRINITY_DN8975_c0_g2_i4	0.5	43.3172	6.43687	0.992867	SVMP		ADI47586.1metalloproteinase
TRINITY_DN118_c168_g1_i1	0.5	42.0796	6.39505	0.99268	SVMP		ADW54352.1group III snake venom metalloproteinase, partial
TRINITY_DN35615_c0_g1_i3	0.5	38.3667	6.26178	0.991734	SVMP		Q7T046.1RecName: Full=Coagulation factor X-activating enzyme heavy chain; AltName: Full=Coagulation factor X-activating enzyme chain alpha; AltName: Full=Snake venom metalloproteinase; Short=SVMP; AltName: Full=VL factor X activator; AltName: Full=VLFXA heavy chain; Contains: RecName: Full=Coagulation factor X-activating enzyme heavy chain alternate form; Flags: Precursor
TRINITY_DN6975_c0_g1_i8	0.5	38.3667	6.26178	0.991734	SVMP		XP_015683145.1LOW QUALITY PROTEIN: zinc metalloproteinase-disintegrin-like ACLD
TRINITY_DN19357_c0_g1_i1	4.26873	38.3667	3.16798	0.98836	SVMP		XP_015670223.1matrix metalloproteinase-19
TRINITY_DN5168_c0_g1_i16	0.5	38.3667	6.26178	0.991734	SVMP		XP_039217910.1A disintegrin and metalloproteinase with thrombospondin motifs 7
TRINITY_DN120266_c0_g1_i1	0.5	37.1291	6.21448	0.991466	SVMP		XP_029139748.1matrix metalloproteinase-20 isoform X3
TRINITY_DN3249_c0_g1_i12	0.5	35.8914	6.16557	0.991169	SVMP		ADI47682.1metalloproteinase, partial
TRINITY_DN7415_c0_g1_i11	0.5	35.8914	6.16557	0.991169	SVMP		BAN82127.1P-III metalloprotease, partial
TRINITY_DN742_c0_g1_i19	0.5	34.6538	6.11494	0.99086	SVMP		QBF53415.1metalloproteinase of class P-III MPIII-2
TRINITY_DN42198_c3_g1_i1	0.5	34.6538	6.11494	0.99086	SVMP		ADI47585.1metalloproteinase
TRINITY_DN7830_c0_g1_i5	0.5	34.6538	6.11494	0.99086	SVMP		XP_015685664.1zinc metalloproteinase/disintegrin-like HR1a, partial
TRINITY_DN109560_c0_g2_i2	0.5	34.6538	6.11494	0.99086	SVMP		ADI47594.1metalloproteinase, partial
TRINITY_DN271_c1_g3_i1	0.5	33.4162	6.06247	0.990187	SVMP		ADI47594.1metalloproteinase, partial
TRINITY_DN35615_c0_g1_i2	0.5	32.1785	6.00803	0.989859	SVMP		XP_015685587.1zinc metalloproteinase/disintegrin-like HR1a
TRINITY_DN45911_c3_g1_i1	0.5	30.9409	5.95144	0.989471	SVMP		ADI47585.1metalloproteinase
TRINITY_DN22439_c0_g1_i1	0.5	30.9409	5.95144	0.989471	SVMP		XP_039212193.1matrix metalloproteinase-20
TRINITY_DN7714_c0_g2_i8	0.5	30.9409	5.95144	0.989471	SVMP		ADI47596.1metalloproteinase, partial
TRINITY_DN1817_c6_g1_i1	0.5	29.7033	5.89255	0.989009	SVMP		ADI47654.1metalloproteinase, partial
TRINITY_DN15526_c0_g1_i1	0.5	29.7033	5.89255	0.989009	SVMP		ADI47586.1metalloproteinase
TRINITY_DN2804_c0_g1_i1	0.5	28.4656	5.83115	0.988077	SVMP		XP_015685701.1zinc metalloproteinase/disintegrin-like HR1a
TRINITY_DN1258_c3_g1_i1	0.5	28.4656	5.83115	0.988077	SVMP		ADI47577.1metalloproteinase
TRINITY_DN1819_c1_g1_i2	0.5	27.228	5.76702	0.98756	SVMP		ADI47653.1metalloproteinase
TRINITY_DN9456_c0_g1_i23	0.5	25.9903	5.6999	0.987015	SVMP		ADI47600.1metalloproteinase, partial
TRINITY_DN31669_c1_g3_i1	0.5	25.9903	5.6999	0.987015	SVMP		ADI47648.1metalloproteinase
TRINITY_DN742_c0_g1_i23	0.5	24.7527	5.62951	0.986361	SVMP		QBF53415.1metalloproteinase of class P-III MPIII-2
TRINITY_DN1129_c0_g1_i2	1.21964	24.7527	4.34306	0.98573	SVMP		ADI47585.1metalloproteinase
TRINITY_DN2076_c0_g1_i3	0.5	23.5151	5.55551	0.98575	SVMP		ADI47600.1metalloproteinase, partial
TRINITY_DN7830_c0_g1_i14	0.5	23.5151	5.55551	0.98575	SVMP		XP_015685664.1zinc metalloproteinase/disintegrin-like HR1a, partial
TRINITY_DN742_c0_g1_i3	0.5	23.5151	5.55551	0.98575	SVMP		P0DM97.1RecName: Full=Zinc metalloproteinase-disintegrin BA-5A; AltName: Full=Snake venom metalloproteinase; Short=SVMP; Flags: Precursor
TRINITY_DN91932_c0_g1_i1	0.5	23.5151	5.55551	0.98575	SVMP		ADI47585.1metalloproteinase
TRINITY_DN174_c2_g1_i3	4.87854	23.5151	2.26906	0.955267	SVMP		QHR82760.1disintegrin and metalloproteinase domain-containing protein 10, partial
TRINITY_DN1258_c0_g1_i2	0.5	23.5151	5.55551	0.98575	SVMP		ADI47585.1metalloproteinase
TRINITY_DN15078_c0_g1_i3	0.5	22.2774	5.47751	0.984265	SVMP		ADI47673.1metalloproteinase, partial
TRINITY_DN838_c7_g1_i8	0.5	22.2774	5.47751	0.984265	SVMP		ADI47602.1metalloproteinase, partial
TRINITY_DN829_c0_g2_i13	0.5	21.0398	5.39505	0.983438	SVMP		ADI47727.1metalloproteinase
TRINITY_DN109560_c0_g2_i3	0.5	21.0398	5.39505	0.983438	SVMP		ADI47594.1metalloproteinase, partial
TRINITY_DN15645_c0_g1_i5	0.5	21.0398	5.39505	0.983438	SVMP		ADI47604.1metalloproteinase, partial
TRINITY_DN7109_c0_g1_i5	0.5	21.0398	5.39505	0.983438	SVMP		CAJ01689.1Group III snake venom metalloproteinase
TRINITY_DN2076_c0_g5_i1	0.5	19.8022	5.30759	0.982489	SVMP		ADI47597.1metalloproteinase, partial
TRINITY_DN1242_c1_g1_i5	1.21964	19.8022	4.02114	0.981268	SVMP		ADI47604.1metalloproteinase, partial
TRINITY_DN11057_c3_g1_i1	0.5	19.8022	5.30759	0.982489	SVMP		ADI47604.1metalloproteinase, partial
TRINITY_DN16103_c0_g2_i3	0.5	19.8022	5.30759	0.982489	SVMP		ADI47598.1metalloproteinase, partial
TRINITY_DN8970_c0_g1_i4	0.5	19.8022	5.30759	0.982489	SVMP		ADI47690.1metalloproteinase, partial
TRINITY_DN8416_c0_g1_i14	0.5	19.8022	5.30759	0.982489	SVMP		ADI47582.1metalloproteinase, partial
TRINITY_DN12828_c2_g1_i1	0.5	19.8022	5.30759	0.982489	SVMP		ADW54356.1group III snake venom metalloproteinase
TRINITY_DN7385_c0_g1_i2	0.5	17.3269	5.11494	0.97882	SVMP		XP_015686536.1snake venom metalloproteinase ACLF-like, partial
TRINITY_DN7415_c0_g1_i9	0.609818	17.3269	4.82849	0.978818	SVMP		BAN82127.1P-III metalloprotease, partial
TRINITY_DN15645_c0_g1_i16	0.5	17.3269	5.11494	0.97882	SVMP		ADI47596.1metalloproteinase, partial
TRINITY_DN15645_c0_g1_i14	0.5	17.3269	5.11494	0.97882	SVMP		ADI47609.1metalloproteinase, partial
TRINITY_DN20792_c0_g1_i2	0.5	16.0893	5.00803	0.97723	SVMP		XP_015683009.2LOW QUALITY PROTEIN: matrix metalloproteinase-9
TRINITY_DN6447_c0_g1_i1	2.43927	16.0893	2.72158	0.965875	SVMP		XP_015683627.1matrix metalloproteinase-17, partial
TRINITY_DN11150_c0_g1_i3	0.5	16.0893	5.00803	0.97723	SVMP		AAR25557.1metalloprotease 2, partial
TRINITY_DN27403_c0_g2_i2	0.5	14.8516	4.89255	0.975477	SVMP		ADI47584.1metalloproteinase
TRINITY_DN2872_c1_g1_i2	0.5	14.8516	4.89255	0.975477	SVMP		ADI47604.1metalloproteinase, partial
TRINITY_DN7385_c0_g1_i3	0.5	14.8516	4.89255	0.975477	SVMP		XP_015686551.1snake venom metalloproteinase ACLF-like, partial
TRINITY_DN271_c3_g1_i2	0.5	14.8516	4.89255	0.975477	SVMP		ADI47595.1metalloproteinase, partial
TRINITY_DN11598_c0_g1_i1	0.5	14.8516	4.89255	0.975477	SVMP		ADI47643.1metalloproteinase
TRINITY_DN11150_c0_g1_i1	0.5	13.614	4.76702	0.973499	SVMP		AAR25557.1metalloprotease 2, partial
TRINITY_DN1189_c1_g1_i15	0.5	13.614	4.76702	0.973499	SVMP		XP_013916470.1PREDICTED: A disintegrin and metalloproteinase with thrombospondin motifs 19 isoform X2
TRINITY_DN21356_c1_g1_i1	0.5	12.3764	4.62951	0.968265	SVMP		ADW54356.1group III snake venom metalloproteinase
TRINITY_DN79_c0_g1_i6	0.5	11.1387	4.47751	0.965036	SVMP		ADI47654.1metalloproteinase, partial
TRINITY_DN21356_c3_g1_i1	0.5	11.1387	4.47751	0.965036	SVMP		ADI47654.1metalloproteinase, partial
TRINITY_DN1085_c1_g3_i1	0.5	11.1387	4.47751	0.965036	SVMP		XP_015685701.1zinc metalloproteinase/disintegrin-like HR1a
TRINITY_DN7415_c0_g1_i7	0.5	11.1387	4.47751	0.965036	SVMP		ADI47689.1metalloproteinase
TRINITY_DN118_c167_g1_i1	0.5	11.1387	4.47751	0.965036	SVMP		ADI47592.1metalloproteinase
TRINITY_DN48671_c1_g1_i1	0.5	11.1387	4.47751	0.965036	SVMP		ADI47722.1metalloproteinase
TRINITY_DN742_c0_g1_i6	0.5	11.1387	4.47751	0.965036	SVMP		QBF53415.1metalloproteinase of class P-III MPIII-2
TRINITY_DN185315_c0_g1_i1	0.5	11.1387	4.47751	0.965036	SVMP		XP_013925841.1PREDICTED: disintegrin and metalloproteinase domain-containing protein 19-like
TRINITY_DN1258_c0_g1_i1	0.5	11.1387	4.47751	0.965036	SVMP		ADI47585.1metalloproteinase
TRINITY_DN2895_c0_g1_i4	0.5	9.90109	4.30759	0.960965	SVMP		ADI47594.1metalloproteinase, partial
TRINITY_DN22229_c0_g3_i1	0.5	9.90109	4.30759	0.960965	SVMP		ADI47641.1metalloproteinase
TRINITY_DN114749_c0_g2_i1	1.82945	9.90109	2.43617	0.93371	SVMP		XP_039213694.1A disintegrin and metalloproteinase with thrombospondin motifs 5
TRINITY_DN9456_c0_g1_i12	0.5	9.90109	4.30759	0.960965	SVMP		ADI47600.1metalloproteinase, partial
TRINITY_DN15078_c1_g1_i1	0.5	9.90109	4.30759	0.960965	SVMP		ADI47595.1metalloproteinase, partial
TRINITY_DN14076_c0_g1_i1	0.5	9.90109	4.30759	0.960965	SVMP		XP_015682631.1zinc metalloproteinase-disintegrin-like VMP-III
TRINITY_DN31087_c0_g1_i1	1.82945	8.66345	2.24353	0.917195	SVMP		XP_039221051.1matrix metalloproteinase-14 isoform X1
TRINITY_DN31594_c0_g1_i1	0.5	8.66345	4.11494	0.956076	SVMP		ADI47596.1metalloproteinase, partial
TRINITY_DN40123_c1_g1_i1	0.5	8.66345	4.11494	0.956076	SVMP		XP_015686536.1snake venom metalloproteinase ACLF-like, partial
TRINITY_DN6975_c0_g1_i4	0.5	8.66345	4.11494	0.956076	SVMP		XP_015685664.1zinc metalloproteinase/disintegrin-like HR1a, partial
TRINITY_DN7830_c0_g1_i3	0.609818	8.66345	3.82849	0.95601	SVMP		XP_015685664.1zinc metalloproteinase/disintegrin-like HR1a, partial
TRINITY_DN8975_c0_g1_i6	0.5	8.66345	4.11494	0.956076	SVMP		QHR82835.1snake venom metalloprotease 3, partial
TRINITY_DN99680_c0_g1_i1	0.5	7.42581	3.89255	0.942103	SVMP		XP_013927879.1PREDICTED: disintegrin and metalloproteinase domain-containing protein 22, partial
TRINITY_DN15078_c0_g1_i6	0.5	7.42581	3.89255	0.942103	SVMP		ADI47673.1metalloproteinase, partial
TRINITY_DN2364_c1_g1_i1	0.5	7.42581	3.89255	0.942103	SVMP		ADW54334.1group III snake venom metalloproteinase, partial
TRINITY_DN11150_c0_g1_i7	0.5	7.42581	3.89255	0.942103	SVMP		AAR25557.1metalloprotease 2, partial
TRINITY_DN1614_c1_g1_i10	0.5	7.42581	3.89255	0.942103	SVMP		ADI47595.1metalloproteinase, partial
TRINITY_DN49056_c0_g1_i1	1.21964	7.42581	2.6061	0.935207	SVMP		XP_030921791.1matrix metalloproteinase-24-like
TRINITY_DN14076_c0_g1_i2	0.5	7.42581	3.89255	0.942103	SVMP		XP_015682631.1zinc metalloproteinase-disintegrin-like VMP-III
TRINITY_DN4317_c7_g1_i11	0.5	6.18818	3.62951	0.931515	SVMP		ADI47610.1metalloproteinase
TRINITY_DN79_c0_g1_i1	0.5	6.18818	3.62951	0.931515	SVMP		ADI47654.1metalloproteinase, partial
TRINITY_DN2872_c1_g1_i1	0.5	6.18818	3.62951	0.931515	SVMP		ADI47580.1metalloproteinase
TRINITY_DN343521_c0_g1_i1	0.5	6.18818	3.62951	0.931515	SVMP		XP_015685701.1zinc metalloproteinase/disintegrin-like HR1a
TRINITY_DN29294_c0_g1_i1	0.5	6.18818	3.62951	0.931515	SVMP		XP_015686692.2zinc metalloproteinase/disintegrin PMMP-2, partial
TRINITY_DN118_c0_g2_i1	0.5	6.18818	3.62951	0.931515	SVMP		ADI47597.1metalloproteinase, partial
TRINITY_DN12970_c0_g5_i1	0.5	4.95054	3.30759	0.915189	SVMP		KAG5858150.1snake venom metalloprotease precursor
TRINITY_DN7385_c0_g6_i1	0.5	4.95054	3.30759	0.915189	SVMP		ADW54336.1group III snake venom metalloproteinase
TRINITY_DN9456_c0_g1_i6	0.5	4.95054	3.30759	0.915189	SVMP		ADI47600.1metalloproteinase, partial
TRINITY_DN15645_c0_g1_i9	0.5	4.95054	3.30759	0.915189	SVMP		AMB36352.1metalloproteinase of class P-III MPIII-1
TRINITY_DN1614_c2_g1_i6	0.5	4.95054	3.30759	0.915189	SVMP		ADW54335.1group III snake venom metalloproteinase, partial
TRINITY_DN6164_c0_g1_i2	0.5	4.95054	3.30759	0.915189	SVMP		ADI47614.1metalloproteinase, partial
TRINITY_DN63833_c0_g1_i1	0.609818	4.95054	3.02114	0.915189	SVMP		XP_029142777.1disintegrin and metalloproteinase domain-containing protein 32-like, partial
TRINITY_DN2372_c2_g1_i3	107.328	486690	12.1468	1	SVMP-I	5.93388	CAP17272.1snake venom metalloprotease inhibitor precursor
TRINITY_DN1373_c1_g1_i6	70.1291	398064	12.4707	1	SVMP-I		A8YPR6.2RecName: Full=Snake venom metalloprotease inhibitor 02D01; AltName: Full=02E11; AltName: Full=10F07; AltName: Full=Svmpi-Eoc7; Contains: RecName: Full=Tripeptide pEKW 1; Contains: RecName: Full=Tripeptide pEKW 2; Contains: RecName: Full=Tripeptide pEKW 3; Contains: RecName: Full=Tripeptide pEKW 4; Contains: RecName: Full=Tripeptide pEKW 5; Contains: RecName: Full=Tripeptide pEKW 6; Contai…
TRINITY_DN2372_c2_g1_i8	38.4185	132526	11.7522	1	SVMP-I		CAP17272.1snake venom metalloprotease inhibitor precursor
TRINITY_DN2372_c2_g1_i5	5.48836	43978.1	12.9681	0.999999	SVMP-I		CAP17272.1snake venom metalloprotease inhibitor precursor
TRINITY_DN2372_c2_g1_i12	10.3669	42325.9	11.9953	0.999997	SVMP-I		CAP17271.1snake venom metalloprotease inhibitor precursor
TRINITY_DN2372_c2_g1_i10	7.31782	37556.1	12.3253	0.999996	SVMP-I		CAP17272.1snake venom metalloprotease inhibitor precursor
TRINITY_DN2372_c2_g1_i1	2.43927	11971.7	12.2609	0.999985	SVMP-I		CAP17272.1snake venom metalloprotease inhibitor precursor
TRINITY_DN2372_c2_g1_i4	1.21964	6139.91	12.2976	0.99995	SVMP-I		CAP17272.1snake venom metalloprotease inhibitor precursor
TRINITY_DN2372_c2_g1_i11	6.09818	5180.74	9.73056	0.999934	SVMP-I		CAP17271.1snake venom metalloprotease inhibitor precursor
TRINITY_DN1373_c1_g1_i5	84.7647	3043.35	5.16605	0.999881	SVMP-I		A8YPR6.2RecName: Full=Snake venom metalloprotease inhibitor 02D01; AltName: Full=02E11; AltName: Full=10F07; AltName: Full=Svmpi-Eoc7; Contains: RecName: Full=Tripeptide pEKW 1; Contains: RecName: Full=Tripeptide pEKW 2; Contains: RecName: Full=Tripeptide pEKW 3; Contains: RecName: Full=Tripeptide pEKW 4; Contains: RecName: Full=Tripeptide pEKW 5; Contains: RecName: Full=Tripeptide pEKW 6; Contai…
TRINITY_DN2372_c2_g1_i2	0.5	457.925	9.83897	0.999307	SVMP-I		CAP17271.1snake venom metalloprotease inhibitor precursor
TRINITY_DN7501_c0_g1_i2	41.4676	208514	12.2959	1	SVSP	5.69397	ADI47574.1serine protease, partial
TRINITY_DN1148_c0_g1_i18	33.54	138083	12.0074	1	SVSP		ADI47566.1serine protease, partial
TRINITY_DN701_c2_g1_i37	18.9044	85377.1	12.1409	1	SVSP		ADI47574.1serine protease, partial
TRINITY_DN701_c2_g1_i35	25.0025	80056.5	11.6447	1	SVSP		ADI47575.1serine protease, partial
TRINITY_DN701_c2_g1_i27	19.5142	69327.4	11.7947	1	SVSP		ADI47566.1serine protease, partial
TRINITY_DN701_c2_g1_i21	8.53745	60761.7	12.7971	1	SVSP		QBF53413.1serine proteinase SP-7
TRINITY_DN701_c2_g1_i16	8.53745	53201	12.6054	1	SVSP		ART88738.1serine protease
TRINITY_DN7501_c0_g4_i1	6.09818	42724.4	12.7744	0.999997	SVSP		UVJ66761.1plasminogen-activator subtype serine protease
TRINITY_DN4720_c0_g1_i7	7.92764	36095.6	12.1526	0.999996	SVSP		ADI47574.1serine protease, partial
TRINITY_DN23_c0_g3_i3	676.288	33375.3	5.625	0.999996	SVSP		QHR82807.1serine protease 3
TRINITY_DN1148_c0_g1_i1	2.43927	30830.7	13.6256	0.999996	SVSP		ADI47550.1serine protease, partial
TRINITY_DN1284_c0_g1_i2	5.48836	27832	12.3081	0.999994	SVSP		ADI47565.1serine protease, partial
TRINITY_DN1284_c0_g1_i3	3.65891	23506.4	12.6494	0.999994	SVSP		ADI47575.1serine protease, partial
TRINITY_DN701_c2_g1_i36	4.26873	20438.3	12.2252	0.999993	SVSP		QBF53413.1serine proteinase SP-7
TRINITY_DN525_c0_g1_i7	8.53745	19985.3	11.1928	0.999993	SVSP		ADI47570.1serine protease, partial
TRINITY_DN1148_c0_g1_i4	3.65891	19017.5	12.3436	0.999993	SVSP		AUS82501.1serine endopeptidase
TRINITY_DN701_c2_g1_i32	2.43927	18326.9	12.8752	0.999993	SVSP		ADI47569.1serine protease, partial
TRINITY_DN3643_c0_g1_i4	1.21964	12541	13.3279	0.999985	SVSP		D8MIA1.1RecName: Full=Snake venom serine protease homolog rhinocerase 3; Short=BG-RHIN3; AltName: Full=Venom serine proteinase-like protein 3; Flags: Precursor
TRINITY_DN701_c2_g1_i10	2.43927	11872.6	12.2489	0.999985	SVSP		ADI47575.1serine protease, partial
TRINITY_DN14455_c0_g1_i2	8.53745	11626.3	10.4113	0.999984	SVSP		B5U6Y3.1RecName: Full=Serine protease sp-Eoc49; AltName: Full=Snake venom serine protease; Short=SVSP; Flags: Precursor
TRINITY_DN4720_c0_g1_i3	4.26873	10443.2	11.2565	0.999982	SVSP		ADI47574.1serine protease, partial
TRINITY_DN525_c0_g1_i4	1.21964	9789.7	12.9706	0.999978	SVSP		ADI47569.1serine protease, partial
TRINITY_DN701_c2_g1_i3	4.26873	8918.4	11.0288	0.999974	SVSP		QBF53413.1serine proteinase SP-7
TRINITY_DN23_c0_g3_i1	319.545	8784.74	4.78091	0.999968	SVSP		QHR82807.1serine protease 3
TRINITY_DN16863_c0_g1_i13	0.609818	8491.42	13.7653	0.999969	SVSP		ADI47550.1serine protease, partial
TRINITY_DN15236_c0_g1_i6	0.5	5849.07	13.514	0.99995	SVSP		ADI47546.1serine protease, partial
TRINITY_DN4720_c0_g1_i11	1.21964	5564.41	12.1556	0.999944	SVSP		ADI47574.1serine protease, partial
TRINITY_DN701_c2_g1_i39	1.21964	5222.82	12.0642	0.999934	SVSP		ADI47565.1serine protease, partial
TRINITY_DN1148_c0_g1_i6	1.21964	5179.51	12.0521	0.999934	SVSP		E0Y418.1RecName: Full=Serine protease VLSP-1; AltName: Full=Snake venom serine protease; Short=SVSP; Flags: Precursor
TRINITY_DN3643_c0_g1_i3	1.82945	4825.54	11.3651	0.99993	SVSP		B5U6Y3.1RecName: Full=Serine protease sp-Eoc49; AltName: Full=Snake venom serine protease; Short=SVSP; Flags: Precursor
TRINITY_DN14455_c0_g1_i1	1.82945	3917.12	11.0642	0.999911	SVSP		QBF53413.1serine proteinase SP-7
TRINITY_DN701_c11_g1_i1	2.43927	3917.12	10.6491	0.999911	SVSP		ADI47565.1serine protease, partial
TRINITY_DN701_c2_g1_i22	0.5	3582.96	12.8069	0.999905	SVSP		ADI47575.1serine protease, partial
TRINITY_DN1148_c0_g1_i17	829.353	3570.58	2.1061	0.973284	SVSP		ADI47550.1serine protease, partial
TRINITY_DN1397_c0_g1_i1	0.5	3528.5	12.7848	0.999903	SVSP		ADI47556.1serine protease, partial
TRINITY_DN1148_c0_g1_i16	1.82945	3388.65	10.8551	0.999896	SVSP		ADI47550.1serine protease, partial
TRINITY_DN3643_c0_g1_i2	0.609818	3289.64	12.3973	0.999892	SVSP		D8MIA1.1RecName: Full=Snake venom serine protease homolog rhinocerase 3; Short=BG-RHIN3; AltName: Full=Venom serine proteinase-like protein 3; Flags: Precursor
TRINITY_DN1148_c0_g1_i12	0.5	3075.52	12.5866	0.999884	SVSP		ADI47566.1serine protease, partial
TRINITY_DN1148_c0_g1_i2	0.5	2125.02	12.0533	0.999821	SVSP		ADI47550.1serine protease, partial
TRINITY_DN701_c2_g1_i11	0.5	1891.11	11.885	0.999802	SVSP		E0Y421.1RecName: Full=Chymotrypsin-like protease VLCTLP; AltName: Full=Snake venom serine protease; Short=SVSP; AltName: Full=Vipera Lebetina with chymotrypsin-like proteolytic activity; Flags: Precursor
TRINITY_DN701_c2_g1_i26	0.5	1408.43	11.4599	0.999751	SVSP		QBF53413.1serine proteinase SP-7
TRINITY_DN23_c0_g2_i3	73.788	1330.46	4.17239	0.999694	SVSP		QHR82807.1serine protease 3
TRINITY_DN54_c3_g2_i1	0.5	1030.95	11.0098	0.999673	SVSP		BAN82124.1serine protease, partial
TRINITY_DN15236_c0_g1_i5	0.5	967.831	10.9186	0.999662	SVSP		E0Y421.1RecName: Full=Chymotrypsin-like protease VLCTLP; AltName: Full=Snake venom serine protease; Short=SVSP; AltName: Full=Vipera Lebetina with chymotrypsin-like proteolytic activity; Flags: Precursor
TRINITY_DN701_c2_g1_i7	0.5	858.919	10.7464	0.999613	SVSP		ART88738.1serine protease
TRINITY_DN525_c0_g1_i6	0.5	856.444	10.7422	0.999612	SVSP		ADI47569.1serine protease, partial
TRINITY_DN4720_c0_g1_i4	0.5	797.037	10.6385	0.999591	SVSP		ADI47574.1serine protease, partial
TRINITY_DN15236_c0_g1_i7	0.5	727.73	10.5073	0.999547	SVSP		ADI47555.1serine protease, partial
TRINITY_DN1284_c0_g1_i14	0.5	399.756	9.64298	0.999245	SVSP		ADI47565.1serine protease, partial
TRINITY_DN701_c2_g1_i4	0.5	363.865	9.50726	0.999197	SVSP		B5U6Y3.1RecName: Full=Serine protease sp-Eoc49; AltName: Full=Snake venom serine protease; Short=SVSP; Flags: Precursor
TRINITY_DN525_c0_g1_i2	0.5	319.31	9.31881	0.999096	SVSP		ADI47570.1serine protease, partial
TRINITY_DN15236_c0_g1_i11	0.5	242.577	8.9223	0.998888	SVSP		E0Y421.1RecName: Full=Chymotrypsin-like protease VLCTLP; AltName: Full=Snake venom serine protease; Short=SVSP; AltName: Full=Vipera Lebetina with chymotrypsin-like proteolytic activity; Flags: Precursor
TRINITY_DN1148_c0_g1_i9	0.5	233.913	8.86983	0.99885	SVSP		ADI47550.1serine protease, partial
TRINITY_DN7103_c0_g2_i2	0.5	225.25	8.81538	0.998809	SVSP		XP_039181686.1serine protease hepsin isoform X1
TRINITY_DN13922_c0_g1_i7	6.708	221.537	5.04552	0.998756	SVSP		XP_039223811.1mannan-binding lectin serine protease 2 isoform X2
TRINITY_DN3772_c0_g1_i10	0.5	212.873	8.73385	0.99875	SVSP		ADI47569.1serine protease, partial
TRINITY_DN1284_c0_g1_i12	0.5	194.309	8.60221	0.998665	SVSP		ADI47565.1serine protease, partial
TRINITY_DN23349_c0_g2_i5	12.1964	164.606	3.75449	0.997971	SVSP		XP_039221099.1inactive serine protease PAMR1 isoform X2
TRINITY_DN7501_c0_g1_i3	0.5	163.368	8.35198	0.998445	SVSP		ADI47575.1serine protease, partial
TRINITY_DN2984_c2_g2_i2	0.5	144.803	8.17795	0.998255	SVSP		XP_015671564.1snake venom serine protease serpentokallikrein-1
TRINITY_DN1284_c0_g1_i13	0.5	127.476	7.99409	0.997996	SVSP		ADI47575.1serine protease, partial
TRINITY_DN4720_c0_g1_i14	0.5	91.585	7.51704	0.99716	SVSP		ADI47574.1serine protease, partial
TRINITY_DN23349_c0_g2_i4	0.609818	87.8721	7.17088	0.997011	SVSP		XP_039221099.1inactive serine protease PAMR1 isoform X2
TRINITY_DN7103_c0_g2_i6	0.5	85.3969	7.41611	0.996885	SVSP		XP_039181686.1serine protease hepsin isoform X1
TRINITY_DN16863_c0_g1_i10	0.5	73.0205	7.19023	0.996327	SVSP		ADI47565.1serine protease, partial
TRINITY_DN5642_c0_g2_i1	0.5	69.3076	7.11494	0.996067	SVSP		ABG26967.1serine proteinase isoform 1
TRINITY_DN14125_c0_g1_i15	21.3436	69.3076	1.69921	0.902885	SVSP		XP_039225125.1thymus-specific serine protease
TRINITY_DN1284_c0_g1_i10	0.5	56.9312	6.83115	0.995014	SVSP		ADI47575.1serine protease, partial
TRINITY_DN3379_c0_g1_i1	0.5	54.456	6.76702	0.994659	SVSP		XP_015671564.1snake venom serine protease serpentokallikrein-1
TRINITY_DN16863_c0_g1_i12	0.5	48.2678	6.59299	0.993754	SVSP		ADI47550.1serine protease, partial
TRINITY_DN15236_c0_g1_i9	0.5	40.842	6.35198	0.992452	SVSP		ADI47555.1serine protease, partial
TRINITY_DN5516_c0_g1_i1	0.5	37.1291	6.21448	0.991466	SVSP		E5L0E6.1RecName: Full=Protein C activator; Short=APL-C; AltName: Full=Snake venom serine protease; Short=SVSP; Flags: Precursor
TRINITY_DN3643_c2_g1_i2	0.5	32.1785	6.00803	0.989859	SVSP		ADI47566.1serine protease, partial
TRINITY_DN16863_c0_g1_i1	0.5	32.1785	6.00803	0.989859	SVSP		ADI47550.1serine protease, partial
TRINITY_DN7103_c0_g2_i4	0.5	23.5151	5.55551	0.98575	SVSP		XP_039181686.1serine protease hepsin isoform X1
TRINITY_DN12448_c0_g1_i1	0.5	17.3269	5.11494	0.97882	SVSP		ADI47566.1serine protease, partial
TRINITY_DN43786_c0_g1_i3	0.5	17.3269	5.11494	0.97882	SVSP		XP_039203250.1serine protease 27-like isoform X1
TRINITY_DN4720_c0_g1_i5	0.5	12.3764	4.62951	0.968265	SVSP		ADI47574.1serine protease, partial
TRINITY_DN1148_c3_g2_i1	0.5	11.1387	4.47751	0.965036	SVSP		ADI47552.1serine protease, partial
TRINITY_DN14125_c0_g1_i1	1.82945	9.90109	2.43617	0.93371	SVSP		XP_039225125.1thymus-specific serine protease
TRINITY_DN183778_c0_g1_i1	0.5	4.95054	3.30759	0.915189	SVSP		XP_015674430.2serine protease 27
TRINITY_DN5124_c0_g1_i1	5.48836	464.113	6.40196	0.999307	SVSP-I	0.00377909	QHR82823.1serine protease inhibitor 2
TRINITY_DN304696_c0_g1_i1	50.0051	207.923	2.0559	0.971786	SVSP-I		QHR82827.1serine protease inhibitor 3
TRINITY_DN381243_c0_g1_i1	6.708	64.3571	3.26214	0.992631	SVSP-I		XP_015668920.1kazal-type serine protease inhibitor domain-containing protein 1
TRINITY_DN21387_c0_g1_i1	0.609818	7.42581	3.6061	0.941892	SVSP-I		XP_015685170.1kunitz-type serine protease inhibitor 4-like, partial
TRINITY_DN4399_c0_g1_i2	0.5	39224.4	16.2595	0.999996	VEGF	0.220332	C0K3N1.1RecName: Full=Snake venom vascular endothelial growth factor toxin barietin; Short=svVEGF; AltName: Full=VEGF-F; Flags: Precursor
TRINITY_DN4399_c0_g1_i7	0.5	1665.86	11.702	0.999785	VEGF		C0K3N1.1RecName: Full=Snake venom vascular endothelial growth factor toxin barietin; Short=svVEGF; AltName: Full=VEGF-F; Flags: Precursor
TRINITY_DN4399_c0_g1_i4	1.21964	1472.79	10.2379	0.999758	VEGF		C0K3N1.1RecName: Full=Snake venom vascular endothelial growth factor toxin barietin; Short=svVEGF; AltName: Full=VEGF-F; Flags: Precursor
TRINITY_DN4399_c0_g1_i5	0.5	641.095	10.3244	0.999484	VEGF		C0K3N1.1RecName: Full=Snake venom vascular endothelial growth factor toxin barietin; Short=svVEGF; AltName: Full=VEGF-F; Flags: Precursor
TRINITY_DN4399_c0_g1_i8	9.14727	285.894	4.96599	0.999008	VEGF		C0K3N1.1RecName: Full=Snake venom vascular endothelial growth factor toxin barietin; Short=svVEGF; AltName: Full=VEGF-F; Flags: Precursor
TRINITY_DN4399_c0_g1_i6	0.5	76.7334	7.26178	0.996504	VEGF		P67863.2RecName: Full=Snake venom vascular endothelial growth factor toxin vammin; Short=svVEGF; AltName: Full=VEGF-F; Flags: Precursor
TRINITY_DN6075_c0_g1_i7	15.8553	51.9807	1.71301	0.900601	Verrucotoxin	0.000635088	XP_039221680.1verrucotoxin subunit beta-like
TRINITY_DN10630_c0_g1_i8	9.14727	38.3667	2.06844	0.962394	Verrucotoxin		XP_039220521.1verrucotoxin subunit beta-like
TRINITY_DN6075_c0_g1_i6	0.5	34.6538	6.11494	0.99086	Verrucotoxin		XP_039221680.1verrucotoxin subunit beta-like
TRINITY_DN372_c0_g3_i1	0.5	165.843	8.37368	0.998485	Vespryn	0.000842593	BAN89388.1vespryn, partial
TRINITY_DN11979_c0_g1_i5	163.431	1435.66	3.13496	0.997064	Waprin	0.00729408	ATU85551.1waprin 1, partial

## Sheet: EcCaKA22_VGL_M
Feature	EccaKA22_M	EccaKA22_VGL	M	Probability	Family	% Abundance	Description
TRINITY_DN278321_c0_g1_i1	0.5	5.804	3.53705	0.951352	3FTX	0.450812	AXL95271.1three-finger toxin 15, partial
TRINITY_DN226_c0_g1_i2	0.5	4877.29	13.2519	0.999969	3FTX		UMW88212.1three-finger toxin
TRINITY_DN18736_c1_g1_i2	0.660093	3.86933	2.55134	0.90253	5'-NT	0.000357221	XP_029141159.15'-nucleotidase domain-containing protein 3
TRINITY_DN18715_c0_g1_i2	0.660093	5.804	3.1363	0.949929	Aminopeptidase	0.00482248	ETE61022.1Aminopeptidase N, partial
TRINITY_DN22491_c0_g1_i2	2.64037	46.432	4.1363	0.996959	Aminopeptidase		XP_039185326.1aminopeptidase B
TRINITY_DN202543_c0_g1_i1	0.5	3.86933	2.95208	0.917528	Carboxypeptidase	0.000357221	NXU48923.1CBPC6 carboxypeptidase
TRINITY_DN223142_c0_g1_i1	1.32019	7.73866	2.55134	0.936618	Cobra venom factor	0.000714441	KAF7240118.1Cobra venom factor
TRINITY_DN34096_c0_g1_i2	0.5	3.86933	2.95208	0.917528	Snaclec	25.8694	EMP39704.1Collectin-11
TRINITY_DN325_c0_g1_i2	0.5	12279.3	14.5839	0.999986	Snaclec		Q9PSM9.1RecName: Full=Snaclec coagulation factor IX/factor X-binding protein subunit A; Short=IX/X-BP subunit A; AltName: Full=ECLV IX/X-BP subunit A
TRINITY_DN19338_c0_g1_i2	1.32019	25.1506	4.25178	0.992641	Snaclec		BAP39929.1C-type lectin B subunit, partial
TRINITY_DN199_c0_g1_i19	0.5	141.231	8.14191	0.99927	Snaclec		Q9PSM6.1RecName: Full=Snaclec GPIB-binding protein subunit alpha; Short=GPIb-BP subunit alpha
TRINITY_DN233_c0_g1_i1	0.5	2327.4	12.1845	0.999934	Snaclec		B4XSY7.1RecName: Full=Snaclec A12; AltName: Full=C-type lectin A12; Flags: Precursor
TRINITY_DN6_c2_g1_i1	0.5	6276.05	13.6156	0.999973	Snaclec		B5U6Y7.1RecName: Full=Snaclec CTL-Eoc125; AltName: Full=C-type lectin-like CTL-Eoc125; Flags: Precursor
TRINITY_DN4079_c0_g1_i2	0.5	1296.23	11.3401	0.999892	Snaclec		UMW88229.1C-type lectin
TRINITY_DN6297_c0_g1_i1	0.5	628.766	10.2964	0.999822	Snaclec		UMW88229.1C-type lectin
TRINITY_DN460190_c0_g1_i1	0.5	52.236	6.70697	0.997642	Snaclec		XP_015666567.1snaclec bitiscetin subunit beta
TRINITY_DN17998_c0_g1_i2	0.5	624.897	10.2875	0.999822	Snaclec		BAP39929.1C-type lectin B subunit, partial
TRINITY_DN424682_c0_g1_i1	0.5	9.67333	4.27401	0.974495	Snaclec		XP_039206067.1C-type lectin BpLec-like isoform X1
TRINITY_DN4079_c0_g1_i1	0.5	744.846	10.5408	0.999836	Snaclec		UMW88229.1C-type lectin
TRINITY_DN1578_c0_g1_i4	0.5	419.822	9.71364	0.999758	Snaclec		BAP39929.1C-type lectin B subunit, partial
TRINITY_DN7_c512_g1_i3	0.5	2892.32	12.498	0.999943	Snaclec		BAP39954.1C-type lectin F IX/X A, partial
TRINITY_DN199_c0_g1_i1	0.5	3350.84	12.7103	0.999955	Snaclec		BAP39929.1C-type lectin B subunit, partial
TRINITY_DN6297_c0_g1_i2	0.5	415.953	9.70028	0.999755	Snaclec		UMW88229.1C-type lectin
TRINITY_DN17998_c0_g1_i3	0.5	379.194	9.56679	0.999723	Snaclec		UMW88229.1C-type lectin
TRINITY_DN280262_c0_g1_i2	0.5	12722.4	14.6351	0.999987	Snaclec		Q9PSM9.1RecName: Full=Snaclec coagulation factor IX/factor X-binding protein subunit A; Short=IX/X-BP subunit A; AltName: Full=ECLV IX/X-BP subunit A
TRINITY_DN17998_c0_g1_i7	0.5	30.9546	5.95208	0.994961	Snaclec		XP_039174580.1snaclec 1 isoform X2
TRINITY_DN17998_c0_g1_i6	0.5	454.646	9.8286	0.999773	Snaclec		UMW88229.1C-type lectin
TRINITY_DN325_c0_g1_i3	1.32019	6386.33	12.24	0.999973	Snaclec		Q9PSM9.1RecName: Full=Snaclec coagulation factor IX/factor X-binding protein subunit A; Short=IX/X-BP subunit A; AltName: Full=ECLV IX/X-BP subunit A
TRINITY_DN21626_c0_g1_i1	0.5	197.336	8.62451	0.999467	Snaclec		Q9PSM9.1RecName: Full=Snaclec coagulation factor IX/factor X-binding protein subunit A; Short=IX/X-BP subunit A; AltName: Full=ECLV IX/X-BP subunit A
TRINITY_DN6_c0_g1_i1	0.5	3054.84	12.5769	0.999947	Snaclec		P81017.1RecName: Full=Snaclec echicetin subunit alpha
TRINITY_DN6_c0_g1_i3	0.5	1557.41	11.6049	0.999898	Snaclec		P81017.1RecName: Full=Snaclec echicetin subunit alpha
TRINITY_DN6486_c0_g2_i1	0.5	17.412	5.12201	0.987793	Snaclec		XP_015685224.1snaclec mucetin subunit beta-like
TRINITY_DN6_c0_g1_i7	0.5	636.505	10.314	0.999822	Snaclec		UMW88220.1C-type lectin
TRINITY_DN66015_c0_g1_i1	0.5	19278.9	15.2347	0.999995	Snaclec		Q9PSM9.1RecName: Full=Snaclec coagulation factor IX/factor X-binding protein subunit A; Short=IX/X-BP subunit A; AltName: Full=ECLV IX/X-BP subunit A
TRINITY_DN199_c0_g1_i10	0.5	98.6679	7.62451	0.99893	Snaclec		B4XSZ0.1RecName: Full=Snaclec A15; AltName: Full=C-type lectin A15; Flags: Precursor
TRINITY_DN31972_c0_g1_i3	0.5	5.804	3.53705	0.951352	Snaclec		XP_039205130.1C-type lectin domain family 4 member E-like
TRINITY_DN233_c0_g1_i2	0.660093	4225.31	12.6441	0.999965	Snaclec		UMK70481.1C-type lectin 9
TRINITY_DN31391_c0_g1_i2	0.5	17.412	5.12201	0.987793	Snaclec		XP_015685339.2C-type lectin BpLec-like
TRINITY_DN6_c0_g1_i4	0.5	1334.92	11.3825	0.999894	Snaclec		Q7T045.1RecName: Full=Snaclec coagulation factor X-activating enzyme light chain 1; AltName: Full=VL factor X activator light chain 1; Short=VLFXA light chain 1; Contains: RecName: Full=Snaclec coagulation factor X-activating enzyme light chain 1 alternate form; Flags: Precursor
TRINITY_DN6_c0_g1_i9	1.98028	28774.3	13.8268	0.999999	Snaclec		UMK70484.1C-type lectin 12
TRINITY_DN199_c0_g1_i11	0.5	2058.48	12.0074	0.999926	Snaclec		B5U6Y6.1RecName: Full=Snaclec CTL-Eoc124; AltName: Full=C-type lectin-like CTL-Eoc124; Flags: Precursor
TRINITY_DN31391_c0_g1_i1	0.5	3.86933	2.95208	0.917528	Snaclec		XP_039206067.1C-type lectin BpLec-like isoform X1
TRINITY_DN10531_c0_g1_i2	0.5	4056.99	12.9862	0.999963	Snaclec		UMW88272.1C-type lectin
TRINITY_DN1589_c1_g1_i1	0.660093	26487.5	15.2923	0.999999	Snaclec		Q7T248.2RecName: Full=Snaclec echicetin subunit alpha; Flags: Precursor
TRINITY_DN380200_c0_g1_i1	0.5	40.628	6.3444	0.996645	Snaclec		XP_015666567.1snaclec bitiscetin subunit beta
TRINITY_DN199_c0_g1_i2	1.32019	22606.6	14.0637	0.999996	Snaclec		BAP39954.1C-type lectin F IX/X A, partial
TRINITY_DN6_c0_g1_i8	1.98028	11244.3	12.4712	0.999983	Snaclec		UMW88229.1C-type lectin
TRINITY_DN199_c0_g1_i15	0.5	744.846	10.5408	0.999836	Snaclec		UMW88220.1C-type lectin
TRINITY_DN199_c0_g1_i16	1.98028	37037.2	14.191	0.999999	Snaclec		QBF53411.1C-type lectin-like Snaclec-9
TRINITY_DN199_c0_g1_i6	0.5	10594.2	14.371	0.999982	Snaclec		AJO70724.1C-type lectin-like protein 4A
TRINITY_DN28352_c0_g1_i1	2.64037	150.904	5.83674	0.999308	Snaclec		XP_039206122.1C-type lectin BpLec-like
TRINITY_DN57394_c0_g1_i1	95.0534	1095.02	3.52608	0.999018	Snaclec		XP_029141912.1C-type lectin domain family 2 member A-like
TRINITY_DN52469_c0_g1_i1	0.5	110.276	7.78497	0.999048	Snaclec		ADF50042.1c-type lectin
TRINITY_DN10531_c0_g1_i1	0.5	3544.31	12.7913	0.999957	Snaclec		UMW88272.1C-type lectin
TRINITY_DN6_c0_g1_i6	1.32019	18381.3	13.7652	0.999995	Snaclec		UMW88219.1C-type lectin
TRINITY_DN6_c0_g1_i10	0.5	1191.75	11.2189	0.999888	Snaclec		Q6X5T4.1RecName: Full=C-type lectin 2; Short=CTL-2; Flags: Precursor
TRINITY_DN6_c0_g1_i2	2.64037	19071.9	12.8184	0.999995	Snaclec		Q6X5S1.1RecName: Full=Snaclec 5; AltName: Full=C-type lectin 5; Short=CTL-5; Flags: Precursor
TRINITY_DN6_c0_g1_i5	1.98028	11130.1	12.4565	0.999983	Snaclec		UMW88217.1C-type lectin
TRINITY_DN6076_c0_g1_i3	0.5	170.251	8.41152	0.999383	Disintegrin	3.58346	AAC08997.1platelet aggregation inhibitor disintegrin, partial
TRINITY_DN6076_c0_g1_i4	0.5	29.02	5.85897	0.994397	Disintegrin		AAC08997.1platelet aggregation inhibitor disintegrin, partial
TRINITY_DN22_c2_g2_i3	0.5	501.078	9.96889	0.999797	Disintegrin		AMB36348.1disintegrin Dis-1'
TRINITY_DN12_c0_g1_i1	0.5	20940.8	15.354	0.999995	Disintegrin		P82465.2RecName: Full=Disintegrin EC6 subunit alpha; Short=EC6A; Flags: Precursor
TRINITY_DN7197_c0_g1_i1	0.5	36.7586	6.20001	0.996102	Disintegrin		P82465.2RecName: Full=Disintegrin EC6 subunit alpha; Short=EC6A; Flags: Precursor
TRINITY_DN22_c1_g1_i4	0.660093	17137.3	14.6641	0.999993	Disintegrin		P82465.2RecName: Full=Disintegrin EC6 subunit alpha; Short=EC6A; Flags: Precursor
TRINITY_DN55873_c0_g1_i1	11.2216	412.084	5.19859	0.999744	DPP	0.0419734	KAF7250893.1Dipeptidyl peptidase 1
TRINITY_DN282_c8_g1_i1	1.32019	19.3467	3.87327	0.98945	DPP		KAF7250893.1Dipeptidyl peptidase 1
TRINITY_DN48264_c0_g1_i2	3.30047	23.216	2.81438	0.983004	DPP		XP_039184145.1inactive dipeptidyl peptidase 10 isoform X5
TRINITY_DN18318_c1_g1_i2	0.5	7.73866	3.95208	0.966142	Hyaluronidase	0.000714441	BAP39986.1hyaluronidase, partial
TRINITY_DN11159_c0_g1_i3	0.5	13.5427	4.75944	0.983908	LAAO	6.16849	XP_026549343.1L-amino-acid oxidase-like, partial
TRINITY_DN308_c10_g1_i1	0.5	56558	16.7874	0.999999	LAAO		G8XQX1.1RecName: Full=L-amino-acid oxidase; Short=DrLAO; Short=LAAO; Flags: Precursor
TRINITY_DN308_c10_g1_i2	20.4629	10244.1	8.96756	0.999982	LAAO		G8XQX1.1RecName: Full=L-amino-acid oxidase; Short=DrLAO; Short=LAAO; Flags: Precursor
TRINITY_DN565978_c0_g1_i1	0.660093	17.412	4.72127	0.987793	MMP	0.00428665	XP_025071859.1matrix metalloproteinase-24 isoform X2
TRINITY_DN177119_c0_g1_i1	5.28075	29.02	2.45823	0.96838	MMP		XP_013914779.1PREDICTED: matrix metalloproteinase-24 isoform X2
TRINITY_DN13320_c0_g1_i2	5.94084	61.9093	3.38142	0.996991	NGF	0.0466173	QHR82782.1nerve growth factor 1
TRINITY_DN13320_c0_g1_i1	41.5859	443.038	3.41327	0.998869	NGF		QHR82782.1nerve growth factor 1
TRINITY_DN22037_c1_g1_i4	90.4328	965.398	3.41621	0.99898	Phosphodiesterase 1	0.0891266	J3SEZ3.2RecName: Full=Venom phosphodiesterase 1; Short=PDE; Flags: Precursor
TRINITY_DN6114_c0_g1_i3	3.30047	96.7333	4.87327	0.998863	PL B	0.462779	BAN82156.1phospholipase b
TRINITY_DN6114_c0_g1_i1	0.5	34.824	6.12201	0.995767	PL B		QBF53421.1phospholipase B
TRINITY_DN6114_c0_g1_i2	1027.77	4881.16	2.24771	0.972403	PL B		QBF53421.1phospholipase B
TRINITY_DN614101_c0_g1_i1	0.5	3.86933	2.95208	0.917528	PL C	0.000714441	XP_001729782.1hypothetical phospholipase c
TRINITY_DN514345_c0_g1_i1	0.5	3.86933	2.95208	0.917528	PL C		XP_027483529.1phospholipase C
TRINITY_DN21005_c0_g1_i1	50.1671	152.839	1.6072	0.900263	PLA2	0.248447	XP_029141742.1LOW QUALITY PROTEIN: cytosolic phospholipase A2 zeta-like
TRINITY_DN32274_c0_g1_i1	0.5	3.86933	2.95208	0.917528	PLA2		XP_015672355.1phospholipase A2
TRINITY_DN32274_c0_g1_i2	0.5	9.67333	4.27401	0.974495	PLA2		XP_015672355.1phospholipase A2
TRINITY_DN5329_c0_g2_i4	0.5	2377.7	12.2154	0.999935	PLA2		Q7T3S7.1RecName: Full=Acidic phospholipase A2 EC-I; Short=EC-I-PLA2; Short=svPLA2; AltName: Full=Phosphatidylcholine 2-acylhydrolase; Flags: Precursor
TRINITY_DN9072_c0_g1_i4	14.5221	106.407	2.87327	0.991536	PLA2		XP_015679970.1calcium-independent phospholipase A2-gamma isoform X1
TRINITY_DN24649_c0_g1_i6	7.92112	40.628	2.3587	0.971016	PLA2		XP_039201126.1cytosolic phospholipase A2 isoform X2
TRINITY_DN48476_c0_g1_i2	12.5418	61.9093	2.30341	0.969957	PLA2-I	0.141817	XP_039208034.1phospholipase A2 inhibitor and Ly6/PLAUR domain-containing protein-like isoform X4
TRINITY_DN4690_c0_g1_i1	3.30047	1408.44	8.73721	0.999895	PLA2-I		XP_015677865.1phospholipase A2 inhibitor and Ly6/PLAUR domain-containing protein
TRINITY_DN48476_c0_g1_i3	0.5	65.7786	7.03955	0.998292	PLA2-I		XP_039208034.1phospholipase A2 inhibitor and Ly6/PLAUR domain-containing protein-like isoform X4
TRINITY_DN223309_c0_g1_i1	0.5	7.73866	3.95208	0.966142	Serpin	0.0119669	XP_013925464.1PREDICTED: serpin B12-like
TRINITY_DN582961_c0_g1_i1	0.5	29.02	5.85897	0.994397	Serpin		XP_015667001.1serpin B5
TRINITY_DN32499_c0_g1_i2	1.98028	11.608	2.55134	0.950392	Serpin		XP_029141231.1serpin E3
TRINITY_DN582961_c0_g1_i2	11.2216	81.2559	2.8562	0.991143	Serpin		XP_015667001.1serpin B5
TRINITY_DN1696_c0_g1_i2	0.5	116.08	7.85897	0.999098	SVAP	1.25438	Q18DC9.1RecName: Full=Renin; AltName: Full=Angiotensinogenase; AltName: Full=Renin-like aspartic protease; AltName: Full=Renin-like aspartic protease EOC51; AltName: Full=SVAP EOC51; AltName: Full=Snake venom aspartic protease EOC51; Flags: Precursor
TRINITY_DN1696_c0_g1_i5	0.5	92.8639	7.53705	0.998851	SVAP		Q18DC8.1RecName: Full=Renin; AltName: Full=Angiotensinogenase; AltName: Full=Renin-like aspartic protease EOC123; AltName: Full=SVAP EOC123; AltName: Full=Snake venom aspartic protease EOC123; Flags: Precursor
TRINITY_DN1696_c0_g1_i3	0.660093	13285.3	14.2968	0.999989	SVAP		Q18DC8.1RecName: Full=Renin; AltName: Full=Angiotensinogenase; AltName: Full=Renin-like aspartic protease EOC123; AltName: Full=SVAP EOC123; AltName: Full=Snake venom aspartic protease EOC123; Flags: Precursor
TRINITY_DN1696_c0_g1_i1	0.5	92.8639	7.53705	0.998851	SVAP		Q18DC8.1RecName: Full=Renin; AltName: Full=Angiotensinogenase; AltName: Full=Renin-like aspartic protease EOC123; AltName: Full=SVAP EOC123; AltName: Full=Snake venom aspartic protease EOC123; Flags: Precursor
TRINITY_DN267_c3_g1_i1	0.5	1083.41	11.0814	0.999879	SVMP	56.0656	QBF53417.1metalloproteinase of class P-III MPIII-4
TRINITY_DN3790_c1_g1_i2	0.5	59.9746	6.90628	0.99807	SVMP		XP_015685701.1zinc metalloproteinase/disintegrin-like HR1a
TRINITY_DN300134_c0_g1_i1	0.5	32.8893	6.03955	0.995377	SVMP		XP_015685701.1zinc metalloproteinase/disintegrin-like HR1a
TRINITY_DN2590_c0_g1_i2	0.5	3.86933	2.95208	0.917528	SVMP		ADI47586.1metalloproteinase
TRINITY_DN56327_c3_g1_i1	0.5	3.86933	2.95208	0.917528	SVMP		ETE56061.1Disintegrin and metalloproteinase domain-containing protein 33, partial
TRINITY_DN19012_c0_g3_i1	0.5	5.804	3.53705	0.951352	SVMP		AXL96555.1snake venom metalloproteinase 5, partial
TRINITY_DN21809_c0_g1_i5	0.5	145.1	8.1809	0.999286	SVMP		ABD34830.2venom metalloproteinase bothrojarin2, partial
TRINITY_DN1613_c1_g1_i3	0.5	58.04	6.85897	0.997977	SVMP		XP_029142020.1zinc metalloproteinase/disintegrin-like
TRINITY_DN376723_c0_g1_i1	0.5	266.984	9.06061	0.999597	SVMP		ADW54352.1group III snake venom metalloproteinase, partial
TRINITY_DN21809_c0_g1_i4	0.5	59.9746	6.90628	0.99807	SVMP		ADI47597.1metalloproteinase, partial
TRINITY_DN5825_c0_g1_i1	0.5	13.5427	4.75944	0.983908	SVMP		CAJ01680.1Group III snake venom metalloproteinase
TRINITY_DN158_c0_g1_i6	13.2019	15067.2	10.1565	0.99999	SVMP		ADI47597.1metalloproteinase, partial
TRINITY_DN7903_c2_g1_i1	0.5	518.49	10.0182	0.999807	SVMP		ADW54330.1group I snake venom metalloproteinase, partial
TRINITY_DN158_c0_g1_i3	8.58121	179.924	4.39006	0.99939	SVMP		ADI47597.1metalloproteinase, partial
TRINITY_DN587381_c0_g1_i2	0.5	7.73866	3.95208	0.966142	SVMP		XP_015685701.1zinc metalloproteinase/disintegrin-like HR1a
TRINITY_DN38284_c0_g2_i1	1.32019	1416.17	10.067	0.999895	SVMP		ADW54356.1group III snake venom metalloproteinase
TRINITY_DN38284_c0_g1_i2	0.5	903.489	10.8194	0.99986	SVMP		ADW54356.1group III snake venom metalloproteinase
TRINITY_DN158_c0_g1_i2	40.2657	10006.1	7.95711	0.999982	SVMP		ADI47657.1metalloproteinase, partial
TRINITY_DN44_c1_g1_i4	0.5	102.537	7.68	0.998971	SVMP		ADI47722.1metalloproteinase
TRINITY_DN267_c0_g1_i2	17.1624	17394.6	9.98517	0.999993	SVMP		ADI47585.1metalloproteinase
TRINITY_DN267_c0_g1_i1	0.5	1307.83	11.353	0.999893	SVMP		ADI47585.1metalloproteinase
TRINITY_DN4445_c0_g1_i1	0.5	340.501	9.41152	0.999682	SVMP		XP_015685701.1zinc metalloproteinase/disintegrin-like HR1a
TRINITY_DN5835_c0_g1_i6	0.5	40.628	6.3444	0.996645	SVMP		XP_015685664.1zinc metalloproteinase/disintegrin-like HR1a, partial
TRINITY_DN4445_c0_g1_i2	0.5	23.216	5.53705	0.992179	SVMP		XP_015685701.1zinc metalloproteinase/disintegrin-like HR1a
TRINITY_DN22_c1_g1_i8	0.5	1011.83	10.9828	0.999873	SVMP		QHR82835.1snake venom metalloprotease 3, partial
TRINITY_DN5600_c0_g2_i6	0.5	288.265	9.17125	0.99962	SVMP		ADI47594.1metalloproteinase, partial
TRINITY_DN5600_c0_g2_i1	0.5	495.274	9.95208	0.999795	SVMP		ADI47594.1metalloproteinase, partial
TRINITY_DN19049_c0_g1_i5	0.5	3.86933	2.95208	0.917528	SVMP		ADI47580.1metalloproteinase
TRINITY_DN3582_c2_g1_i1	0.5	137.361	8.10183	0.999248	SVMP		ADI47626.1metalloproteinase
TRINITY_DN5576_c0_g1_i2	0.5	354.044	9.46778	0.999703	SVMP		XP_039210138.1snake venom metalloproteinase BITM02A-like
TRINITY_DN21809_c0_g1_i3	0.660093	2056.55	11.6053	0.999926	SVMP		ADI47656.1metalloproteinase, partial
TRINITY_DN7329_c0_g1_i3	0.5	29.02	5.85897	0.994397	SVMP		ADI47604.1metalloproteinase, partial
TRINITY_DN5229_c0_g1_i2	0.5	1280.75	11.3228	0.999892	SVMP		ADI47586.1metalloproteinase
TRINITY_DN5835_c0_g1_i9	0.5	15.4773	4.95208	0.985401	SVMP		XP_015685664.1zinc metalloproteinase/disintegrin-like HR1a, partial
TRINITY_DN13348_c0_g1_i1	0.5	13.5427	4.75944	0.983908	SVMP		ADI47626.1metalloproteinase
TRINITY_DN36790_c1_g1_i1	0.5	3.86933	2.95208	0.917528	SVMP		ETE56061.1Disintegrin and metalloproteinase domain-containing protein 33, partial
TRINITY_DN5835_c0_g1_i8	0.5	3.86933	2.95208	0.917528	SVMP		XP_015685664.1zinc metalloproteinase/disintegrin-like HR1a, partial
TRINITY_DN44_c15_g1_i1	0.5	348.24	9.44394	0.999696	SVMP		ADI47601.1metalloproteinase, partial
TRINITY_DN1913_c1_g1_i1	0.5	307.612	9.26497	0.999643	SVMP		XP_039210138.1snake venom metalloproteinase BITM02A-like
TRINITY_DN1613_c1_g1_i2	3.30047	3906.09	10.2088	0.999959	SVMP		ADI47584.1metalloproteinase
TRINITY_DN999_c0_g1_i1	0.5	3399.21	12.731	0.999955	SVMP		XP_015686551.1snake venom metalloproteinase ACLF-like, partial
TRINITY_DN2460_c1_g2_i1	0.5	932.509	10.865	0.999865	SVMP		ADI47592.1metalloproteinase
TRINITY_DN1459_c1_g1_i1	0.5	268.918	9.07103	0.9996	SVMP		ADI47690.1metalloproteinase, partial
TRINITY_DN1613_c1_g1_i5	0.5	54.1706	6.75944	0.99777	SVMP		ADI47584.1metalloproteinase
TRINITY_DN2002_c0_g4_i1	13.862	1497.43	6.75521	0.999898	SVMP		ADI47597.1metalloproteinase, partial
TRINITY_DN5306_c0_g1_i1	3.30047	17.412	2.39934	0.961053	SVMP		XP_015743803.1disintegrin and metalloproteinase domain-containing protein 9-like isoform X2
TRINITY_DN12_c0_g1_i3	0.5	3238.63	12.6612	0.999951	SVMP		ADI47604.1metalloproteinase, partial
TRINITY_DN12_c0_g1_i2	6.60093	1603.84	7.92464	0.999901	SVMP		ADI47604.1metalloproteinase, partial
TRINITY_DN2002_c0_g2_i3	0.5	34.824	6.12201	0.995767	SVMP		ADI47658.1metalloproteinase
TRINITY_DN3843_c0_g1_i1	0.5	7.73866	3.95208	0.966142	SVMP		ADI47594.1metalloproteinase, partial
TRINITY_DN3883_c0_g1_i2	0.5	715.826	10.4835	0.999831	SVMP		QHR82835.1snake venom metalloprotease 3, partial
TRINITY_DN33220_c0_g1_i9	0.5	5.804	3.53705	0.951352	SVMP		XP_013925841.1PREDICTED: disintegrin and metalloproteinase domain-containing protein 19-like
TRINITY_DN12_c23_g1_i3	0.5	36.7586	6.20001	0.996102	SVMP		QBF53417.1metalloproteinase of class P-III MPIII-4
TRINITY_DN12_c5_g1_i2	0.5	23.216	5.53705	0.992179	SVMP		ADI47580.1metalloproteinase
TRINITY_DN378424_c0_g1_i1	0.5	1245.92	11.283	0.99989	SVMP		CAJ01689.1Group III snake venom metalloproteinase
TRINITY_DN1613_c1_g1_i1	1.98028	1240.12	9.29056	0.99989	SVMP		ADI47584.1metalloproteinase
TRINITY_DN3843_c0_g1_i3	0.5	75.4519	7.23749	0.998529	SVMP		ADI47594.1metalloproteinase, partial
TRINITY_DN1465_c0_g1_i2	0.5	65.7786	7.03955	0.998292	SVMP		QHR82835.1snake venom metalloprotease 3, partial
TRINITY_DN3883_c0_g1_i3	0.5	2339.01	12.1917	0.999934	SVMP		QHR82835.1snake venom metalloprotease 3, partial
TRINITY_DN5600_c0_g2_i5	0.5	7.73866	3.95208	0.966142	SVMP		XP_015685587.1zinc metalloproteinase/disintegrin-like HR1a
TRINITY_DN9617_c0_g1_i3	0.5	11.608	4.53705	0.980107	SVMP		ADI47683.1metalloproteinase
TRINITY_DN34137_c0_g1_i2	0.5	1025.37	11.0019	0.999873	SVMP		ADI47578.1metalloproteinase, partial
TRINITY_DN75285_c0_g1_i1	0.5	3.86933	2.95208	0.917528	SVMP		ETE56061.1Disintegrin and metalloproteinase domain-containing protein 33, partial
TRINITY_DN1465_c0_g1_i1	0.5	636.505	10.314	0.999822	SVMP		QHR82835.1snake venom metalloprotease 3, partial
TRINITY_DN1524_c0_g1_i1	0.5	702.283	10.4559	0.99983	SVMP		ADI47580.1metalloproteinase
TRINITY_DN5932_c0_g1_i2	0.5	1218.84	11.2513	0.999889	SVMP		ADI47595.1metalloproteinase, partial
TRINITY_DN7329_c0_g1_i4	0.5	129.623	8.01817	0.9992	SVMP		ADI47681.1metalloproteinase, partial
TRINITY_DN2590_c0_g1_i1	0.5	1207.23	11.2375	0.999889	SVMP		ADI47586.1metalloproteinase
TRINITY_DN34137_c0_g1_i1	0.5	984.745	10.9436	0.99987	SVMP		XP_015686692.2zinc metalloproteinase/disintegrin PMMP-2, partial
TRINITY_DN467554_c0_g1_i1	0.5	539.772	10.0762	0.99981	SVMP		ADI47722.1metalloproteinase
TRINITY_DN12_c5_g1_i1	0.660093	1553.54	11.2006	0.999898	SVMP		ADI47580.1metalloproteinase
TRINITY_DN12_c5_g1_i3	0.5	895.75	10.807	0.999859	SVMP		ADI47580.1metalloproteinase
TRINITY_DN44_c13_g1_i1	0.5	71.5826	7.16154	0.998468	SVMP		ADI47658.1metalloproteinase
TRINITY_DN44_c2_g1_i2	0.5	864.795	10.7562	0.999854	SVMP		ADI47594.1metalloproteinase, partial
TRINITY_DN557_c0_g1_i1	0.5	13.5427	4.75944	0.983908	SVMP		QHR82835.1snake venom metalloprotease 3, partial
TRINITY_DN7329_c0_g1_i5	0.5	797.082	10.6386	0.999845	SVMP		ADI47595.1metalloproteinase, partial
TRINITY_DN12_c25_g1_i1	0.5	3182.52	12.636	0.999948	SVMP		ADI47602.1metalloproteinase, partial
TRINITY_DN8893_c0_g1_i1	0.5	3130.29	12.6121	0.999947	SVMP		QHR82835.1snake venom metalloprotease 3, partial
TRINITY_DN178051_c0_g1_i1	0.660093	5811.73	13.104	0.999973	SVMP		ADI47614.1metalloproteinase, partial
TRINITY_DN480334_c0_g1_i1	0.5	3.86933	2.95208	0.917528	SVMP		XP_058050629.1disintegrin and metalloproteinase domain-containing protein 2-like
TRINITY_DN44_c14_g1_i1	0.660093	4207.9	12.6381	0.999965	SVMP		ADI47590.1metalloproteinase
TRINITY_DN12_c0_g1_i5	0.660093	18812.7	14.7987	0.999995	SVMP		ADI47727.1metalloproteinase
TRINITY_DN557_c0_g3_i1	0.5	1905.65	11.8961	0.999919	SVMP		ADI47583.1metalloproteinase
TRINITY_DN406917_c0_g1_i1	0.5	7.73866	3.95208	0.966142	SVMP		ADI47680.1metalloproteinase, partial
TRINITY_DN2881_c0_g1_i1	0.5	2242.28	12.1307	0.999931	SVMP		ADI47690.1metalloproteinase, partial
TRINITY_DN18412_c0_g1_i1	0.5	15.4773	4.95208	0.985401	SVMP		XP_015683146.2LOW QUALITY PROTEIN: zinc metalloproteinase-disintegrin-like NaMP
TRINITY_DN557_c0_g1_i3	0.5	3045.16	12.5723	0.999947	SVMP		ADI47592.1metalloproteinase
TRINITY_DN2460_c1_g2_i5	0.5	443.038	9.79129	0.999773	SVMP		ADI47583.1metalloproteinase
TRINITY_DN12_c0_g1_i8	0.5	297.938	9.21887	0.999632	SVMP		ADI47595.1metalloproteinase, partial
TRINITY_DN11701_c0_g1_i1	0.5	2944.56	12.5238	0.999943	SVMP		ADI47604.1metalloproteinase, partial
TRINITY_DN2460_c1_g2_i7	0.5	1396.83	11.4479	0.999895	SVMP		ADI47583.1metalloproteinase
TRINITY_DN3883_c0_g1_i1	0.5	1100.82	11.1044	0.999879	SVMP		QHR82835.1snake venom metalloprotease 3, partial
TRINITY_DN5825_c0_g1_i2	3.30047	6132.89	10.8597	0.999973	SVMP		ADI47594.1metalloproteinase, partial
TRINITY_DN44_c2_g1_i6	1.32019	4432.32	11.7131	0.999966	SVMP		ADI47594.1metalloproteinase, partial
TRINITY_DN108826_c0_g1_i1	0.5	590.073	10.2047	0.999812	SVMP		ADI47604.1metalloproteinase, partial
TRINITY_DN22_c1_g1_i11	0.5	4610.31	13.1706	0.999967	SVMP		QHR82835.1snake venom metalloprotease 3, partial
TRINITY_DN5229_c0_g1_i1	0.5	2207.45	12.1082	0.99993	SVMP		ADI47586.1metalloproteinase
TRINITY_DN4688_c0_g1_i6	0.5	11.608	4.53705	0.980107	SVMP		ADI47674.1metalloproteinase, partial
TRINITY_DN557_c0_g2_i1	0.5	4645.13	13.1815	0.999967	SVMP		QHR82835.1snake venom metalloprotease 3, partial
TRINITY_DN8021_c0_g1_i1	0.5	580.4	10.1809	0.999812	SVMP		ADI47693.1metalloproteinase
TRINITY_DN22_c1_g1_i12	0.5	537.837	10.071	0.99981	SVMP		XP_039210138.1snake venom metalloproteinase BITM02A-like
TRINITY_DN21809_c0_g1_i1	0.5	4434.25	13.1145	0.999966	SVMP		ADI47602.1metalloproteinase, partial
TRINITY_DN3040_c0_g1_i2	0.5	59.9746	6.90628	0.99807	SVMP		ADI47654.1metalloproteinase, partial
TRINITY_DN8021_c0_g1_i2	0.5	562.988	10.137	0.99981	SVMP		AMB36352.1metalloproteinase of class P-III MPIII-1
TRINITY_DN22_c1_g1_i10	0.5	456.581	9.83473	0.999775	SVMP		QHR82835.1snake venom metalloprotease 3, partial
TRINITY_DN158_c1_g2_i1	0.5	1031.18	11.0101	0.999873	SVMP		ADI47601.1metalloproteinase, partial
TRINITY_DN2002_c0_g5_i2	0.5	46.432	6.53705	0.997208	SVMP		ADI47577.1metalloproteinase
TRINITY_DN3582_c0_g3_i4	0.5	2681.45	12.3888	0.999942	SVMP		ADI47577.1metalloproteinase
TRINITY_DN21809_c0_g1_i2	0.5	470.124	9.8769	0.999781	SVMP		ADI47596.1metalloproteinase, partial
TRINITY_DN3040_c0_g1_i1	0.5	100.603	7.65252	0.998952	SVMP		ADI47654.1metalloproteinase, partial
TRINITY_DN1195_c0_g1_i1	0.5	533.968	10.0606	0.999808	SVMP		ADI47654.1metalloproteinase, partial
TRINITY_DN22_c1_g1_i6	0.5	208.944	8.70697	0.999489	SVMP		XP_015685701.1zinc metalloproteinase/disintegrin-like HR1a
TRINITY_DN22_c1_g1_i9	0.5	10899.9	14.412	0.999982	SVMP		XP_039210138.1snake venom metalloproteinase BITM02A-like
TRINITY_DN22_c1_g1_i7	0.5	1679.29	11.7136	0.999907	SVMP		XP_039210138.1snake venom metalloproteinase BITM02A-like
TRINITY_DN22_c1_g1_i1	0.5	42.5626	6.41152	0.996901	SVMP		XP_015685701.1zinc metalloproteinase/disintegrin-like HR1a
TRINITY_DN130_c0_g1_i2	1.32019	3973.8	11.5556	0.999961	SVMP		ADI47595.1metalloproteinase, partial
TRINITY_DN12_c0_g1_i4	130.698	5107.52	5.28831	0.999969	SVMP		ADI47578.1metalloproteinase, partial
TRINITY_DN158_c0_g1_i11	0.5	9919.03	14.276	0.999982	SVMP		ADW54356.1group III snake venom metalloproteinase
TRINITY_DN12_c23_g1_i1	0.5	1671.55	11.707	0.999906	SVMP		ADI47580.1metalloproteinase
TRINITY_DN22_c1_g1_i3	0.660093	16812.2	14.6365	0.999992	SVMP		XP_039210138.1snake venom metalloproteinase BITM02A-like
TRINITY_DN130_c0_g1_i1	1.32019	5349.35	11.9844	0.99997	SVMP		ADI47594.1metalloproteinase, partial
TRINITY_DN22_c1_g1_i13	0.5	4277.54	13.0626	0.999965	SVMP		XP_039210138.1snake venom metalloproteinase BITM02A-like
TRINITY_DN130_c0_g1_i4	0.5	1093.09	11.0942	0.999879	SVMP		ADI47594.1metalloproteinase, partial
TRINITY_DN2002_c0_g2_i2	2.64037	255.376	6.59574	0.999578	SVMP		ADI47602.1metalloproteinase, partial
TRINITY_DN22_c1_g1_i5	0.5	114.145	7.83473	0.999088	SVMP		XP_015685701.1zinc metalloproteinase/disintegrin-like HR1a
TRINITY_DN22006_c0_g1_i3	3.30047	15.4773	2.22941	0.95466	SVMP		XP_007436516.1disintegrin and metalloproteinase domain-containing protein 23, partial
TRINITY_DN44_c1_g1_i6	1.32019	31947.1	14.5627	0.999999	SVMP		ADI47722.1metalloproteinase
TRINITY_DN12877_c0_g1_i1	0.5	1547.73	11.5959	0.999898	SVMP		ADI47590.1metalloproteinase
TRINITY_DN2002_c0_g5_i4	0.5	1329.11	11.3763	0.999894	SVMP		ADI47577.1metalloproteinase
TRINITY_DN2002_c0_g5_i3	0.5	1004.09	10.9717	0.99987	SVMP		ADI47596.1metalloproteinase, partial
TRINITY_DN44_c1_g1_i5	0.5	1781.83	11.7991	0.999914	SVMP		ADI47724.1metalloproteinase
TRINITY_DN9617_c0_g1_i2	0.5	1340.72	11.3888	0.999894	SVMP		ADI47687.1metalloproteinase
TRINITY_DN2866_c0_g1_i1	1.32019	2190.04	10.696	0.99993	SVMP		ADI47582.1metalloproteinase, partial
TRINITY_DN2866_c0_g1_i2	0.5	1491.63	11.5427	0.999898	SVMP		ADI47582.1metalloproteinase, partial
TRINITY_DN2002_c0_g5_i1	0.5	9425.69	14.2024	0.999981	SVMP		ADI47682.1metalloproteinase, partial
TRINITY_DN2002_c0_g1_i1	0.5	2087.5	12.0276	0.999926	SVMP		ADI47585.1metalloproteinase
TRINITY_DN2002_c0_g1_i2	4.62065	13712.9	11.5352	0.999989	SVMP		ADI47585.1metalloproteinase
TRINITY_DN277_c0_g1_i2	0.5	7.73866	3.95208	0.966142	SVMP		CAP17272.1snake venom metalloprotease inhibitor precursor
TRINITY_DN158_c0_g1_i7	3.30047	7775.42	11.202	0.99998	SVMP		ADI47596.1metalloproteinase, partial
TRINITY_DN3582_c0_g2_i3	0.5	911.227	10.8317	0.999861	SVMP		ADI47587.1metalloproteinase, partial
TRINITY_DN41241_c0_g1_i2	0.5	5.804	3.53705	0.951352	SVMP		XP_058040087.1disintegrin and metalloproteinase domain-containing protein 11 isoform X5
TRINITY_DN2866_c0_g1_i3	0.5	2362.23	12.2059	0.999935	SVMP		ADI47582.1metalloproteinase, partial
TRINITY_DN163552_c0_g1_i1	1.32019	21.2813	4.01077	0.990258	SVMP		XP_015683143.1zinc metalloproteinase-disintegrin-like NaMP
TRINITY_DN44_c0_g1_i4	0.5	628.766	10.2964	0.999822	SVMP		ADW54356.1group III snake venom metalloproteinase
TRINITY_DN44_c0_g1_i2	0.5	187.663	8.552	0.999447	SVMP		ADW54356.1group III snake venom metalloproteinase
TRINITY_DN44_c0_g1_i1	0.5	255.376	8.99648	0.999582	SVMP		ADW54356.1group III snake venom metalloproteinase
TRINITY_DN3582_c0_g2_i2	8.58121	10617.4	10.273	0.999982	SVMP		ADI47587.1metalloproteinase, partial
TRINITY_DN158_c3_g2_i1	0.5	860.926	10.7497	0.999854	SVMP		QIV64766.1MDC-1
TRINITY_DN158_c1_g4_i1	0.660093	626.832	9.89119	0.999822	SVMP		ADI47715.1metalloproteinase, partial
TRINITY_DN12_c23_g1_i2	3.96056	43824	13.4337	0.999999	SVMP		ADI47721.1metalloproteinase
TRINITY_DN3582_c0_g3_i2	0.5	3790.01	12.888	0.999958	SVMP		ADI47588.1metalloproteinase, partial
TRINITY_DN3582_c0_g3_i1	0.5	14413.3	14.8151	0.99999	SVMP		CAJ01683.1Group III snake venom metalloproteinase
TRINITY_DN3582_c0_g3_i3	0.5	1895.97	11.8887	0.999919	SVMP		CAJ01683.1Group III snake venom metalloproteinase
TRINITY_DN158_c1_g1_i1	0.660093	54087.4	16.3223	0.999999	SVMP		ADI47591.1metalloproteinase, partial
TRINITY_DN44_c0_g1_i3	1.32019	20739.6	13.9394	0.999995	SVMP		ADW54356.1group III snake venom metalloproteinase
TRINITY_DN12_c0_g1_i9	49.507	66869.8	10.3995	0.999999	SVMP		ADI47591.1metalloproteinase, partial
TRINITY_DN12_c0_g1_i7	0.5	5461.56	13.4151	0.99997	SVMP		ADI47591.1metalloproteinase, partial
TRINITY_DN44_c0_g2_i1	0.660093	12095.5	14.1614	0.999986	SVMP		ADI47577.1metalloproteinase
TRINITY_DN44_c0_g2_i2	1.98028	3590.74	10.8244	0.999957	SVMP		ADI47577.1metalloproteinase
TRINITY_DN18990_c0_g1_i1	1.32019	23.216	4.1363	0.991589	SVMP		XP_015683143.1zinc metalloproteinase-disintegrin-like NaMP
TRINITY_DN1170_c1_g1_i1	24.4234	118.015	2.27263	0.971309	SVMP		XP_039214751.1astacin-like metalloendopeptidase isoform X2
TRINITY_DN1170_c1_g1_i2	126.078	404.345	1.68127	0.900981	SVMP		XP_039214743.1astacin-like metalloendopeptidase isoform X1
TRINITY_DN158_c0_g1_i10	4.62065	25.1506	2.44443	0.966655	SVMP		ADI47578.1metalloproteinase, partial
TRINITY_DN158_c0_g1_i5	0.5	28360.3	15.7916	0.999999	SVMP		ADI47586.1metalloproteinase
TRINITY_DN158_c0_g1_i4	0.5	28538.2	15.8006	0.999999	SVMP		ADI47578.1metalloproteinase, partial
TRINITY_DN11351_c0_g1_i5	21.123	75.4519	1.83674	0.900844	SVMP		XP_039206103.1A disintegrin and metalloproteinase with thrombospondin motifs 9 isoform X2
TRINITY_DN497048_c0_g1_i1	4.62065	665.525	7.17025	0.999825	SVMP-I	1.99776	A8YPR6.2RecName: Full=Snake venom metalloprotease inhibitor 02D01; AltName: Full=02E11; AltName: Full=10F07; AltName: Full=Svmpi-Eoc7; Contains: RecName: Full=Tripeptide pEKW 1; Contains: RecName: Full=Tripeptide pEKW 2; Contains: RecName: Full=Tripeptide pEKW 3; Contains: RecName: Full=Tripeptide pEKW 4; Contains: RecName: Full=Tripeptide pEKW 5; Contains: RecName: Full=Tripeptide pEKW 6; Contai…
TRINITY_DN17_c2_g1_i1	31.0244	19515	9.29696	0.999995	SVMP-I		CAP17271.1snake venom metalloprotease inhibitor precursor
TRINITY_DN277_c0_g1_i3	8.58121	1458.74	7.40932	0.999898	SVMP-I		CAP17272.1snake venom metalloprotease inhibitor precursor
TRINITY_DN39625_c0_g1_i4	0.5	79.3213	7.30964	0.998604	SVSP	3.37806	BAN82117.1serine protease, partial
TRINITY_DN54661_c0_g1_i1	0.5	52.236	6.70697	0.997642	SVSP		XP_015671564.1snake venom serine protease serpentokallikrein-1
TRINITY_DN627007_c0_g1_i1	0.5	17.412	5.12201	0.987793	SVSP		ADI47550.1serine protease, partial
TRINITY_DN4232_c0_g1_i3	0.5	460.45	9.8469	0.999776	SVSP		BAN82124.1serine protease, partial
TRINITY_DN4232_c0_g1_i1	0.5	17.412	5.12201	0.987793	SVSP		BAN82124.1serine protease, partial
TRINITY_DN1150_c3_g1_i1	0.5	288.265	9.17125	0.99962	SVSP		ADI47566.1serine protease, partial
TRINITY_DN118_c18_g1_i1	0.5	352.109	9.45988	0.9997	SVSP		ADI47572.1serine protease, partial
TRINITY_DN998_c0_g1_i2	0.660093	390.802	9.20955	0.999735	SVSP		ART88739.1serine protease
TRINITY_DN998_c0_g1_i1	0.5	553.314	10.112	0.99981	SVSP		E0Y418.1RecName: Full=Serine protease VLSP-1; AltName: Full=Snake venom serine protease; Short=SVSP; Flags: Precursor
TRINITY_DN3219_c0_g1_i1	0.5	36.7586	6.20001	0.996102	SVSP		ADI47574.1serine protease, partial
TRINITY_DN1150_c0_g1_i2	0.5	11.608	4.53705	0.980107	SVSP		ADI47573.1serine protease, partial
TRINITY_DN1016_c0_g1_i2	0.5	129.623	8.01817	0.9992	SVSP		ADI47568.1serine protease, partial
TRINITY_DN11674_c0_g2_i1	0.5	81.2559	7.3444	0.998658	SVSP		ADI47569.1serine protease, partial
TRINITY_DN11674_c0_g2_i8	0.660093	11.608	4.1363	0.977513	SVSP		ADI47569.1serine protease, partial
TRINITY_DN385755_c0_g1_i2	0.5	359.848	9.49124	0.999705	SVSP		ADI47573.1serine protease, partial
TRINITY_DN619774_c0_g1_i1	0.5	5.804	3.53705	0.951352	SVSP		XP_015669828.1serine protease 27
TRINITY_DN578643_c0_g1_i1	0.5	611.354	10.2559	0.999818	SVSP		ADI47572.1serine protease, partial
TRINITY_DN2058_c1_g1_i1	0.660093	1153.06	10.7705	0.999883	SVSP		ADI47573.1serine protease, partial
TRINITY_DN385755_c0_g1_i1	0.5	237.964	8.8946	0.999544	SVSP		ADI47573.1serine protease, partial
TRINITY_DN1150_c0_g1_i3	0.5	1052.46	11.0395	0.999875	SVSP		ADI47573.1serine protease, partial
TRINITY_DN197277_c0_g1_i1	0.660093	7.73866	3.55134	0.965444	SVSP		XP_015669828.1serine protease 27
TRINITY_DN1016_c0_g1_i5	0.5	325.024	9.3444	0.999664	SVSP		ADI47568.1serine protease, partial
TRINITY_DN30524_c0_g1_i2	1.32019	5.804	2.1363	0.916174	SVSP		QHR82816.1serine protease 9, partial
TRINITY_DN2058_c0_g1_i1	0.5	990.549	10.9521	0.99987	SVSP		ADI47566.1serine protease, partial
TRINITY_DN1016_c0_g1_i4	0.5	681.002	10.4115	0.999826	SVSP		ADI47568.1serine protease, partial
TRINITY_DN11674_c0_g2_i5	0.5	417.888	9.70697	0.999757	SVSP		ADI47569.1serine protease, partial
TRINITY_DN11674_c0_g2_i4	0.5	181.859	8.50667	0.999432	SVSP		ADI47569.1serine protease, partial
TRINITY_DN2465_c0_g1_i1	0.660093	42.5626	6.01077	0.996779	SVSP		ADI47575.1serine protease, partial
TRINITY_DN118_c0_g1_i10	0.660093	185.728	8.1363	0.999446	SVSP		AUS82501.1serine endopeptidase
TRINITY_DN118_c0_g1_i6	0.5	2282.9	12.1567	0.999932	SVSP		ADI47566.1serine protease, partial
TRINITY_DN118_c0_g1_i9	0.5	1021.5	10.9965	0.999873	SVSP		ADI47557.1serine protease, partial
TRINITY_DN118_c0_g1_i2	0.660093	330.828	8.96919	0.999666	SVSP		ADI47557.1serine protease, partial
TRINITY_DN118_c0_g1_i5	0.5	32.8893	6.03955	0.995377	SVSP		ADI47557.1serine protease, partial
TRINITY_DN118_c0_g1_i7	14.5221	22300.9	10.5846	0.999995	SVSP		ADI47560.1serine protease, partial
TRINITY_DN118_c0_g1_i3	124.098	632.636	2.3499	0.97544	SVSP		ADI47560.1serine protease, partial
TRINITY_DN118_c0_g1_i8	0.5	83.1906	7.37835	0.998693	SVSP		ADI47566.1serine protease, partial
TRINITY_DN41700_c0_g1_i3	0.5	3.86933	2.95208	0.917528	SVSP		XP_032085361.1serine protease HTRA4
TRINITY_DN504_c5_g2_i1	17.1624	675.198	5.29799	0.999825	SVSP		QHR82807.1serine protease 3
TRINITY_DN504_c5_g2_i2	22.4432	485.601	4.43542	0.999775	SVSP		QHR82807.1serine protease 3
TRINITY_DN4402_c0_g1_i2	140.6	483.666	1.78242	0.90156	SVSP-I (Kunitz)	0.0607275	QHR82826.1serine protease inhibitor 6
TRINITY_DN4402_c0_g1_i7	29.0441	174.12	2.58376	0.991369	SVSP-I (Kunitz)		QHR82826.1serine protease inhibitor 6
TRINITY_DN386555_c0_g1_i1	19.8028	79.3213	2.002	0.970115	Veficolin	0.0405445	XP_039209154.1veficolin-1-like
TRINITY_DN34956_c0_g1_i3	12.5418	61.9093	2.30341	0.969957	Veficolin		XP_015678977.1veficolin-1-like
TRINITY_DN34956_c0_g1_i4	1.32019	9.67333	2.87327	0.963577	Veficolin		XP_015678977.1veficolin-1-like
TRINITY_DN11470_c0_g1_i2	6.60093	42.5626	2.68885	0.988025	Veficolin		XP_039209154.1veficolin-1-like
TRINITY_DN219_c0_g1_i2	0.5	13.5427	4.75944	0.983908	Veficolin		QHR82844.1veficolin 1
TRINITY_DN219_c0_g1_i6	1.32019	160.577	6.92638	0.99936	Veficolin		QHR82844.1veficolin 1
TRINITY_DN219_c0_g1_i4	0.660093	71.5826	6.7608	0.998449	Veficolin		QHR82844.1veficolin 1
TRINITY_DN2445_c0_g1_i2	0.5	3.86933	2.95208	0.917528	VEGF	0.076088	P67863.2RecName: Full=Snake venom vascular endothelial growth factor toxin vammin; Short=svVEGF; AltName: Full=VEGF-F; Flags: Precursor
TRINITY_DN2445_c0_g1_i3	11.2216	77.3866	2.78581	0.990436	VEGF		P67863.2RecName: Full=Snake venom vascular endothelial growth factor toxin vammin; Short=svVEGF; AltName: Full=VEGF-F; Flags: Precursor
TRINITY_DN2445_c0_g1_i5	15.1821	742.911	5.61274	0.999834	VEGF		C0K3N1.1RecName: Full=Snake venom vascular endothelial growth factor toxin barietin; Short=svVEGF; AltName: Full=VEGF-F; Flags: Precursor

## Sheet: EcCaKA22_VGR_M
Isoform Ids	EccaKA22_M	EccaKA22_VGR	M	P-value	Family	% Abundance	Description
TRINITY_DN226_c0_g1_i2	0.5	21.1404	5.40193	0.987035	3FTX	0.000179928	UMW88212.1three-finger toxin
TRINITY_DN477_c0_g1_i2	483.253	12989.6	4.74843	0.999976	5'-NT	0.115854	BAP39925.15-nucleotidase
TRINITY_DN37051_c0_g1_i3	157.783	526.16	1.73756	0.903321	5'-NT		XP_039209852.15'-nucleotidase domain-containing protein 2
TRINITY_DN18736_c1_g1_i5	4.62127	75.1658	4.02371	0.997178	5'-NT		XP_029141159.15'-nucleotidase domain-containing protein 3
TRINITY_DN22925_c0_g1_i1	0.5	21.1404	5.40193	0.987035	5'-NT		KAG8147587.1putative Venom 5'-nucleotidase protein, partial
TRINITY_DN3826_c0_g1_i2	283.218	7859.52	4.79446	0.999964	Aminopeptidase	0.0946222	BAF63164.1aminopeptidase A
TRINITY_DN52175_c1_g1_i1	927.555	3037.17	1.71122	0.90341	Aminopeptidase		XP_015676063.1xaa-Pro aminopeptidase 2
TRINITY_DN3826_c0_g1_i1	44.2322	159.727	1.85244	0.903433	Aminopeptidase		BAF63164.1aminopeptidase A
TRINITY_DN1582_c0_g1_i6	8.58236	61.0722	2.83107	0.98881	Aminopeptidase		XP_034265985.1aminopeptidase O isoform X3
TRINITY_DN1193_c0_g1_i1	4127.45	55387.8	3.74624	0.99966	Calreticulin	0.471572	XP_039205483.1calreticulin
TRINITY_DN540205_c0_g1_i1	0.5	14.0936	4.81697	0.978975	Calreticulin		RCN31702.1calreticulin family protein
TRINITY_DN93066_c0_g1_i1	0.5	4.69786	3.232	0.931787	Calreticulin		EPB79887.1calreticulin family protein
TRINITY_DN411820_c0_g1_i1	0.5	11.7447	4.55393	0.974712	Carboxypeptidase	9.99601e-05	EPB71150.1zinc carboxypeptidase
TRINITY_DN199_c0_g1_i2	1.32036	287605	17.7328	1	Snaclec	16.1238	BAP39954.1C-type lectin F IX/X A, partial
TRINITY_DN199_c0_g1_i16	1.98054	261351	17.0097	1	Snaclec		QBF53411.1C-type lectin-like Snaclec-9
TRINITY_DN6_c0_g1_i2	2.64073	255270	16.5607	1	Snaclec		Q6X5S1.1RecName: Full=Snaclec 5; AltName: Full=C-type lectin 5; Short=CTL-5; Flags: Precursor
TRINITY_DN6_c0_g1_i6	1.32036	183480	17.0843	0.999999	Snaclec		UMW88219.1C-type lectin
TRINITY_DN325_c0_g1_i3	1.32036	74578.5	15.7855	0.999999	Snaclec		Q9PSM9.1RecName: Full=Snaclec coagulation factor IX/factor X-binding protein subunit A; Short=IX/X-BP subunit A; AltName: Full=ECLV IX/X-BP subunit A
TRINITY_DN6_c0_g1_i9	1.98054	72060.5	15.151	0.999999	Snaclec		UMK70484.1C-type lectin 12
TRINITY_DN199_c0_g1_i6	0.5	68814.3	17.0704	0.999999	Snaclec		AJO70724.1C-type lectin-like protein 4A
TRINITY_DN1589_c1_g1_i1	0.660181	61612.4	16.51	0.999998	Snaclec		Q7T248.2RecName: Full=Snaclec echicetin subunit alpha; Flags: Precursor
TRINITY_DN6_c0_g1_i5	1.98054	57593.4	14.8277	0.999998	Snaclec		UMW88217.1C-type lectin
TRINITY_DN6_c0_g1_i4	0.5	57046.1	16.7998	0.999998	Snaclec		Q7T045.1RecName: Full=Snaclec coagulation factor X-activating enzyme light chain 1; AltName: Full=VL factor X activator light chain 1; Short=VLFXA light chain 1; Contains: RecName: Full=Snaclec coagulation factor X-activating enzyme light chain 1 alternate form; Flags: Precursor
TRINITY_DN6_c0_g1_i8	1.98054	56963.9	14.8119	0.999998	Snaclec		UMW88229.1C-type lectin
TRINITY_DN66015_c0_g1_i1	0.5	54913.3	16.7449	0.999998	Snaclec		Q9PSM9.1RecName: Full=Snaclec coagulation factor IX/factor X-binding protein subunit A; Short=IX/X-BP subunit A; AltName: Full=ECLV IX/X-BP subunit A
TRINITY_DN6_c0_g1_i1	0.5	52003	16.6663	0.999998	Snaclec		P81017.1RecName: Full=Snaclec echicetin subunit alpha
TRINITY_DN280262_c0_g1_i2	0.5	40972.4	16.3224	0.999994	Snaclec		Q9PSM9.1RecName: Full=Snaclec coagulation factor IX/factor X-binding protein subunit A; Short=IX/X-BP subunit A; AltName: Full=ECLV IX/X-BP subunit A
TRINITY_DN199_c0_g1_i15	0.5	40526.1	16.3066	0.999994	Snaclec		UMW88220.1C-type lectin
TRINITY_DN325_c0_g1_i2	0.5	32192.1	15.9744	0.999993	Snaclec		Q9PSM9.1RecName: Full=Snaclec coagulation factor IX/factor X-binding protein subunit A; Short=IX/X-BP subunit A; AltName: Full=ECLV IX/X-BP subunit A
TRINITY_DN6_c2_g1_i1	0.5	30883.7	15.9146	0.999991	Snaclec		B5U6Y7.1RecName: Full=Snaclec CTL-Eoc125; AltName: Full=C-type lectin-like CTL-Eoc125; Flags: Precursor
TRINITY_DN233_c0_g1_i2	0.660181	28999.9	15.4228	0.999991	Snaclec		UMK70481.1C-type lectin 9
TRINITY_DN199_c0_g1_i11	0.5	27957	15.7709	0.99999	Snaclec		B5U6Y6.1RecName: Full=Snaclec CTL-Eoc124; AltName: Full=C-type lectin-like CTL-Eoc124; Flags: Precursor
TRINITY_DN6_c0_g1_i7	0.5	25248.7	15.6239	0.999989	Snaclec		UMW88220.1C-type lectin
TRINITY_DN7_c512_g1_i3	0.5	22519.2	15.4589	0.999988	Snaclec		BAP39954.1C-type lectin F IX/X A, partial
TRINITY_DN6_c0_g1_i3	0.5	15134.2	14.8855	0.999981	Snaclec		P81017.1RecName: Full=Snaclec echicetin subunit alpha
TRINITY_DN4079_c0_g1_i2	0.5	13680.2	14.7398	0.99998	Snaclec		UMW88229.1C-type lectin
TRINITY_DN199_c0_g1_i1	0.5	10264.8	14.3254	0.999978	Snaclec		BAP39929.1C-type lectin B subunit, partial
TRINITY_DN233_c0_g1_i1	0.5	8984.66	14.1332	0.99997	Snaclec		B4XSY7.1RecName: Full=Snaclec A12; AltName: Full=C-type lectin A12; Flags: Precursor
TRINITY_DN4079_c0_g1_i1	0.5	8780.3	14.1001	0.999969	Snaclec		UMW88229.1C-type lectin
TRINITY_DN6_c0_g1_i10	0.5	7323.97	13.8384	0.999966	Snaclec		Q6X5T4.1RecName: Full=C-type lectin 2; Short=CTL-2; Flags: Precursor
TRINITY_DN6297_c0_g1_i1	0.5	6936.39	13.76	0.999965	Snaclec		UMW88229.1C-type lectin
TRINITY_DN17998_c0_g1_i2	0.5	5844.14	13.5128	0.999953	Snaclec		BAP39929.1C-type lectin B subunit, partial
TRINITY_DN17998_c0_g1_i3	0.5	4331.43	13.0806	0.999932	Snaclec		UMW88229.1C-type lectin
TRINITY_DN17998_c0_g1_i6	0.5	4235.12	13.0482	0.999929	Snaclec		UMW88229.1C-type lectin
TRINITY_DN1578_c0_g1_i4	0.5	4108.28	13.0043	0.999929	Snaclec		BAP39929.1C-type lectin B subunit, partial
TRINITY_DN6297_c0_g1_i2	0.5	3894.53	12.9272	0.999925	Snaclec		UMW88229.1C-type lectin
TRINITY_DN21626_c0_g1_i1	0.5	3093.54	12.595	0.999903	Snaclec		Q9PSM9.1RecName: Full=Snaclec coagulation factor IX/factor X-binding protein subunit A; Short=IX/X-BP subunit A; AltName: Full=ECLV IX/X-BP subunit A
TRINITY_DN199_c0_g1_i19	0.5	1984.85	11.9548	0.999868	Snaclec		Q9PSM6.1RecName: Full=Snaclec GPIB-binding protein subunit alpha; Short=GPIb-BP subunit alpha
TRINITY_DN52469_c0_g1_i1	0.5	1510.36	11.5607	0.99984	Snaclec		ADF50042.1c-type lectin
TRINITY_DN199_c0_g1_i10	0.5	688.237	10.4268	0.999704	Snaclec		B4XSZ0.1RecName: Full=Snaclec A15; AltName: Full=C-type lectin A15; Flags: Precursor
TRINITY_DN19338_c0_g1_i2	1.32036	566.092	8.74396	0.999631	Snaclec		BAP39929.1C-type lectin B subunit, partial
TRINITY_DN17998_c0_g1_i7	0.5	145.634	8.1862	0.998703	Snaclec		XP_039174580.1snaclec 1 isoform X2
TRINITY_DN199_c0_g1_i9	0.5	101.004	7.65827	0.998133	Snaclec		Q9PSM6.1RecName: Full=Snaclec GPIB-binding protein subunit alpha; Short=GPIb-BP subunit alpha
TRINITY_DN6486_c0_g2_i1	0.5	91.6083	7.51741	0.997955	Snaclec		XP_015685224.1snaclec mucetin subunit beta-like
TRINITY_DN19338_c0_g1_i1	3.96109	68.119	4.10409	0.996865	Snaclec		UMW88229.1C-type lectin
TRINITY_DN13684_c0_g1_i4	0.5	21.1404	5.40193	0.987035	Snaclec		Q7T2Q0.1RecName: Full=Snaclec EMS16 subunit beta; Short=EMS16B; Flags: Precursor
TRINITY_DN6486_c0_g1_i3	0.5	16.4425	5.03936	0.982059	Snaclec		XP_015685224.1snaclec mucetin subunit beta-like
TRINITY_DN7_c512_g1_i2	0.5	11.7447	4.55393	0.974712	Snaclec		UMW88228.1C-type lectin
TRINITY_DN464961_c0_g1_i1	0.5	11.7447	4.55393	0.974712	Snaclec		UMW88222.1C-type lectin, partial
TRINITY_DN6486_c0_g1_i2	0.5	7.04679	3.81697	0.953716	Snaclec		XP_015685224.1snaclec mucetin subunit beta-like
TRINITY_DN325_c0_g1_i1	0.5	4.69786	3.232	0.931787	Snaclec		Q9PSM9.1RecName: Full=Snaclec coagulation factor IX/factor X-binding protein subunit A; Short=IX/X-BP subunit A; AltName: Full=ECLV IX/X-BP subunit A
TRINITY_DN10531_c0_g1_i1	0.5	4.69786	3.232	0.931787	Snaclec		UMW88272.1C-type lectin
TRINITY_DN12_c0_g1_i1	0.5	157475	18.2648	0.999999	Disintegrin	2.50006	P82465.2RecName: Full=Disintegrin EC6 subunit alpha; Short=EC6A; Flags: Precursor
TRINITY_DN22_c1_g1_i4	0.660181	131773	17.6068	0.999999	Disintegrin		P82465.2RecName: Full=Disintegrin EC6 subunit alpha; Short=EC6A; Flags: Precursor
TRINITY_DN22_c2_g2_i3	0.5	2240.88	12.1298	0.999878	Disintegrin		AMB36348.1disintegrin Dis-1'
TRINITY_DN6076_c0_g1_i3	0.5	1106.35	11.1116	0.999795	Disintegrin		AAC08997.1platelet aggregation inhibitor disintegrin, partial
TRINITY_DN7197_c0_g1_i1	0.5	606.024	10.2432	0.999657	Disintegrin		P82465.2RecName: Full=Disintegrin EC6 subunit alpha; Short=EC6A; Flags: Precursor
TRINITY_DN6076_c0_g1_i4	0.5	540.254	10.0775	0.999616	Disintegrin		AAC08997.1platelet aggregation inhibitor disintegrin, partial
TRINITY_DN90788_c0_g1_i1	0.5	9.39572	4.232	0.964923	DPP	0.000119952	XP_015682465.1inactive dipeptidyl peptidase 10, partial
TRINITY_DN147009_c0_g1_i1	0.660181	4.69786	2.83107	0.927395	DPP		XP_053137862.1dipeptidyl peptidase 2 isoform X2
TRINITY_DN18318_c1_g1_i1	0.5	1552.64	11.6005	0.999842	Hyaluronidase	0.0219712	XP_039184196.1hyaluronidase isoform X1
TRINITY_DN18318_c1_g1_i2	0.5	918.432	10.843	0.999775	Hyaluronidase		BAP39986.1hyaluronidase, partial
TRINITY_DN18318_c1_g1_i3	0.5	77.5147	7.2764	0.997547	Hyaluronidase		XP_039184196.1hyaluronidase isoform X1
TRINITY_DN79726_c0_g1_i1	0.660181	32.885	5.63842	0.992645	Hyaluronidase		KAG5858173.1Hyaluronidase-4
TRINITY_DN308_c10_g1_i1	0.5	666239	20.3457	1	LAAO	6.68341	G8XQX1.1RecName: Full=L-amino-acid oxidase; Short=DrLAO; Short=LAAO; Flags: Precursor
TRINITY_DN308_c10_g1_i2	20.4656	118323	12.4972	0.999999	LAAO		G8XQX1.1RecName: Full=L-amino-acid oxidase; Short=DrLAO; Short=LAAO; Flags: Precursor
TRINITY_DN11159_c0_g5_i1	0.5	284.221	9.15087	0.999282	LAAO		XP_026549343.1L-amino-acid oxidase-like, partial
TRINITY_DN8930_c1_g1_i1	1.32036	244.289	7.53151	0.999198	LAAO		XP_034261898.1L-amino-acid oxidase-like, partial
TRINITY_DN11159_c0_g1_i3	0.5	98.6551	7.62432	0.998087	LAAO		XP_026549343.1L-amino-acid oxidase-like, partial
TRINITY_DN15742_c0_g1_i1	0.5	32.885	6.03936	0.992645	LAAO		XP_026548526.1L-amino-acid oxidase-like
TRINITY_DN15742_c0_g1_i2	0.5	28.1872	5.81697	0.990943	LAAO		XP_026548526.1L-amino-acid oxidase-like
TRINITY_DN621058_c0_g1_i1	0.660181	7.04679	3.41603	0.953007	LAAO		AAZ08620.1L-amino acid oxidase, partial
TRINITY_DN2678_c0_g1_i1	1292.64	6748.48	2.38425	0.975908	Neprilysin	0.0594563	QHR82779.1neprilysin 1
TRINITY_DN2678_c0_g1_i5	20.4656	237.242	3.53508	0.998221	Neprilysin		QHR82779.1neprilysin 1
TRINITY_DN13320_c0_g1_i1	41.5914	13861	8.38053	0.99998	NGF	0.129028	QHR82782.1nerve growth factor 1
TRINITY_DN13320_c0_g1_i2	5.94163	1294.26	7.76705	0.999818	NGF		QHR82782.1nerve growth factor 1
TRINITY_DN1166_c2_g1_i3	0.5	4.69786	3.232	0.931787	NGF		XP_053098536.1beta-nerve growth factor isoform X1
TRINITY_DN22037_c1_g1_i4	90.4449	15956.3	7.46287	0.999981	Phosphodiesterase 1	0.135806	J3SEZ3.2RecName: Full=Venom phosphodiesterase 1; Short=PDE; Flags: Precursor
TRINITY_DN6114_c0_g1_i2	1027.9	41764	5.34448	0.999994	PL B	0.37607	QBF53421.1phospholipase B
TRINITY_DN6114_c0_g1_i3	3.30091	2252.62	9.41453	0.999879	PL B		BAN82156.1phospholipase b
TRINITY_DN6114_c0_g1_i1	0.5	169.123	8.40193	0.998883	PL B		QBF53421.1phospholipase B
TRINITY_DN5329_c0_g2_i4	0.5	320406	19.2895	1	PLA2	2.74698	Q7T3S7.1RecName: Full=Acidic phospholipase A2 EC-I; Short=EC-I-PLA2; Short=svPLA2; AltName: Full=Phosphatidylcholine 2-acylhydrolase; Flags: Precursor
TRINITY_DN5329_c0_g2_i1	43.572	1108.7	4.66932	0.999786	PLA2		Q7T3S7.1RecName: Full=Acidic phospholipase A2 EC-I; Short=EC-I-PLA2; Short=svPLA2; AltName: Full=Phosphatidylcholine 2-acylhydrolase; Flags: Precursor
TRINITY_DN5329_c0_g1_i1	5.28145	345.293	6.03074	0.999409	PLA2		P59170.1RecName: Full=Acidic phospholipase A2 4; Short=svPLA2; AltName: Full=Phosphatidylcholine 2-acylhydrolase; Flags: Precursor
TRINITY_DN29053_c4_g1_i1	62.0571	335.897	2.43635	0.975222	PLA2		QHR82796.1phospholipase A2 3
TRINITY_DN21005_c0_g1_i1	50.1738	244.289	2.28358	0.971841	PLA2		XP_029141742.1LOW QUALITY PROTEIN: cytosolic phospholipase A2 zeta-like
TRINITY_DN48242_c0_g2_i1	13.8638	145.634	3.39295	0.997644	PLA2		QHR82797.1phospholipase A2 4, partial
TRINITY_DN182060_c0_g1_i1	0.660181	72.8168	6.78527	0.997352	PLA2		ASU45049.1group 3 secretory phospholipase A2, partial
TRINITY_DN497869_c0_g1_i1	3.96109	54.0254	3.76967	0.995508	PLA2		XP_015669114.2group 3 secretory phospholipase A2
TRINITY_DN19359_c0_g1_i3	6.60181	28.1872	2.0941	0.960173	PLA2		ASU45047.1group 15 secretory phospholipase A2, partial
TRINITY_DN32274_c0_g1_i1	0.5	11.7447	4.55393	0.974712	PLA2		XP_015672355.1phospholipase A2
TRINITY_DN48476_c0_g1_i3	0.5	46.9786	6.55393	0.995369	PLA2-I	0.000459816	XP_039208034.1phospholipase A2 inhibitor and Ly6/PLAUR domain-containing protein-like isoform X4
TRINITY_DN47521_c0_g1_i2	0.5	7.04679	3.81697	0.953716	PLA2-I		XP_039174686.1phospholipase A2 inhibitor and Ly6/PLAUR domain-containing protein-like isoform X2
TRINITY_DN582961_c0_g1_i1	0.5	129.191	8.01336	0.99854	Serpin	0.00243903	XP_015667001.1serpin B5
TRINITY_DN275159_c0_g1_i1	1.98054	108.051	5.76967	0.998247	Serpin		ETE55862.1Leukocyte elastase inhibitor A, partial
TRINITY_DN582961_c0_g1_i2	11.2231	49.3275	2.13592	0.96653	Serpin		XP_015667001.1serpin B5
TRINITY_DN1696_c0_g1_i3	0.660181	69131.4	16.6761	0.999999	SVAP	0.621672	Q18DC8.1RecName: Full=Renin; AltName: Full=Angiotensinogenase; AltName: Full=Renin-like aspartic protease EOC123; AltName: Full=SVAP EOC123; AltName: Full=Snake venom aspartic protease EOC123; Flags: Precursor
TRINITY_DN1696_c0_g1_i5	0.5	3257.97	12.6698	0.999904	SVAP		Q18DC8.1RecName: Full=Renin; AltName: Full=Angiotensinogenase; AltName: Full=Renin-like aspartic protease EOC123; AltName: Full=SVAP EOC123; AltName: Full=Snake venom aspartic protease EOC123; Flags: Precursor
TRINITY_DN1696_c0_g1_i2	0.5	335.897	9.39188	0.999398	SVAP		Q18DC9.1RecName: Full=Renin; AltName: Full=Angiotensinogenase; AltName: Full=Renin-like aspartic protease; AltName: Full=Renin-like aspartic protease EOC51; AltName: Full=SVAP EOC51; AltName: Full=Snake venom aspartic protease EOC51; Flags: Precursor
TRINITY_DN1696_c0_g1_i1	0.5	307.71	9.26543	0.999339	SVAP		Q18DC8.1RecName: Full=Renin; AltName: Full=Angiotensinogenase; AltName: Full=Renin-like aspartic protease EOC123; AltName: Full=SVAP EOC123; AltName: Full=Snake venom aspartic protease EOC123; Flags: Precursor
TRINITY_DN211136_c0_g1_i1	0.5	9.39572	4.232	0.964923	SVAP		AAO22152.1cathepsin D-like aspartic protease
TRINITY_DN12_c23_g1_i2	3.96109	498474	16.9413	1	SVMP	61.1517	ADI47721.1metalloproteinase
TRINITY_DN44_c0_g1_i3	1.32036	409254	18.2417	1	SVMP		ADW54356.1group III snake venom metalloproteinase
TRINITY_DN158_c1_g1_i1	0.660181	401688	19.2148	1	SVMP		ADI47591.1metalloproteinase, partial
TRINITY_DN12_c0_g1_i9	49.5136	377929	12.898	1	SVMP		ADI47591.1metalloproteinase, partial
TRINITY_DN158_c0_g1_i5	0.5	369048	19.4934	1	SVMP		ADI47586.1metalloproteinase
TRINITY_DN44_c1_g1_i6	1.32036	339402	17.9717	1	SVMP		ADI47722.1metalloproteinase
TRINITY_DN158_c0_g1_i4	0.5	284493	19.118	1	SVMP		ADI47578.1metalloproteinase, partial
TRINITY_DN44_c0_g2_i1	0.660181	266867	18.6248	1	SVMP		ADI47577.1metalloproteinase
TRINITY_DN12_c0_g1_i7	0.5	259439	18.985	1	SVMP		ADI47591.1metalloproteinase, partial
TRINITY_DN158_c0_g1_i6	13.2036	203786	13.9138	0.999999	SVMP		ADI47597.1metalloproteinase, partial
TRINITY_DN158_c0_g1_i7	3.30091	162046	15.5832	0.999999	SVMP		ADI47596.1metalloproteinase, partial
TRINITY_DN158_c0_g1_i11	0.5	159882	18.2867	0.999999	SVMP		ADW54356.1group III snake venom metalloproteinase
TRINITY_DN12_c0_g1_i3	0.5	146655	18.1621	0.999999	SVMP		ADI47604.1metalloproteinase, partial
TRINITY_DN3582_c0_g3_i1	0.5	141246	18.1078	0.999999	SVMP		CAJ01683.1Group III snake venom metalloproteinase
TRINITY_DN22_c1_g1_i3	0.660181	133584	17.6264	0.999999	SVMP		XP_039210138.1snake venom metalloproteinase BITM02A-like
TRINITY_DN22_c1_g1_i9	0.5	130885	17.9979	0.999999	SVMP		XP_039210138.1snake venom metalloproteinase BITM02A-like
TRINITY_DN12_c0_g1_i5	0.660181	119314	17.4635	0.999999	SVMP		ADI47727.1metalloproteinase
TRINITY_DN267_c0_g1_i2	17.1647	112347	12.6762	0.999999	SVMP		ADI47585.1metalloproteinase
TRINITY_DN2002_c0_g1_i2	4.62127	111243	14.5551	0.999999	SVMP		ADI47585.1metalloproteinase
TRINITY_DN557_c0_g1_i3	0.5	99545.3	17.6031	0.999999	SVMP		ADI47592.1metalloproteinase
TRINITY_DN3582_c0_g2_i2	8.58236	92632.4	13.3979	0.999999	SVMP		ADI47587.1metalloproteinase, partial
TRINITY_DN22_c1_g1_i11	0.5	90325.8	17.4629	0.999999	SVMP		QHR82835.1snake venom metalloprotease 3, partial
TRINITY_DN2002_c0_g5_i1	0.5	85085.3	17.3766	0.999999	SVMP		ADI47682.1metalloproteinase, partial
TRINITY_DN21809_c0_g1_i1	0.5	71943	17.1346	0.999999	SVMP		ADI47602.1metalloproteinase, partial
TRINITY_DN8893_c0_g1_i1	0.5	70975.3	17.115	0.999999	SVMP		QHR82835.1snake venom metalloprotease 3, partial
TRINITY_DN12_c23_g1_i1	0.5	69784.4	17.0906	0.999999	SVMP		ADI47580.1metalloproteinase
TRINITY_DN12_c0_g1_i4	130.716	67888.8	9.02059	0.999999	SVMP		ADI47578.1metalloproteinase, partial
TRINITY_DN178051_c0_g1_i1	0.660181	62871.5	16.5392	0.999998	SVMP		ADI47614.1metalloproteinase, partial
TRINITY_DN557_c0_g2_i1	0.5	58370.9	16.833	0.999998	SVMP		QHR82835.1snake venom metalloprotease 3, partial
TRINITY_DN158_c0_g1_i2	40.2711	57746.1	10.4858	0.999998	SVMP		ADI47657.1metalloproteinase, partial
TRINITY_DN44_c0_g2_i2	1.98054	54316.7	14.7432	0.999998	SVMP		ADI47577.1metalloproteinase
TRINITY_DN12_c25_g1_i1	0.5	54105.3	16.7235	0.999998	SVMP		ADI47602.1metalloproteinase, partial
TRINITY_DN5825_c0_g1_i2	3.30091	53593.2	13.9869	0.999998	SVMP		ADI47594.1metalloproteinase, partial
TRINITY_DN130_c0_g1_i2	1.32036	49679.9	15.1994	0.999998	SVMP		ADI47595.1metalloproteinase, partial
TRINITY_DN108826_c0_g1_i1	0.5	48376.2	16.562	0.999996	SVMP		ADI47604.1metalloproteinase, partial
TRINITY_DN44_c1_g1_i5	0.5	48209.4	16.557	0.999996	SVMP		ADI47724.1metalloproteinase
TRINITY_DN21809_c0_g1_i3	0.660181	47988.6	16.1495	0.999996	SVMP		ADI47656.1metalloproteinase, partial
TRINITY_DN130_c0_g1_i1	1.32036	43903.9	15.0211	0.999994	SVMP		ADI47594.1metalloproteinase, partial
TRINITY_DN2881_c0_g1_i1	0.5	43713.6	16.4158	0.999994	SVMP		ADI47690.1metalloproteinase, partial
TRINITY_DN44_c14_g1_i1	0.660181	42506.2	15.9745	0.999994	SVMP		ADI47590.1metalloproteinase
TRINITY_DN21809_c0_g1_i2	0.5	41930.8	16.3557	0.999994	SVMP		ADI47596.1metalloproteinase, partial
TRINITY_DN3582_c0_g3_i4	0.5	40967.7	16.3222	0.999994	SVMP		ADI47577.1metalloproteinase
TRINITY_DN44_c2_g1_i6	1.32036	40782.1	14.9147	0.999994	SVMP		ADI47594.1metalloproteinase, partial
TRINITY_DN22_c1_g1_i13	0.5	40584.8	16.3087	0.999994	SVMP		XP_039210138.1snake venom metalloproteinase BITM02A-like
TRINITY_DN2866_c0_g1_i3	0.5	39807.3	16.2807	0.999994	SVMP		ADI47582.1metalloproteinase, partial
TRINITY_DN9617_c0_g1_i2	0.5	38743.3	16.2417	0.999994	SVMP		ADI47687.1metalloproteinase
TRINITY_DN999_c0_g1_i1	0.5	38158.4	16.2197	0.999994	SVMP		XP_015686551.1snake venom metalloproteinase ACLF-like, partial
TRINITY_DN1524_c0_g1_i1	0.5	35680.3	16.1228	0.999993	SVMP		ADI47580.1metalloproteinase
TRINITY_DN11701_c0_g1_i1	0.5	34895.7	16.0908	0.999993	SVMP		ADI47604.1metalloproteinase, partial
TRINITY_DN158_c1_g4_i1	0.660181	34160.5	15.6591	0.999993	SVMP		ADI47715.1metalloproteinase, partial
TRINITY_DN22_c1_g1_i7	0.5	31799.8	15.9567	0.999991	SVMP		XP_039210138.1snake venom metalloproteinase BITM02A-like
TRINITY_DN3582_c0_g3_i2	0.5	31111.6	15.9252	0.999991	SVMP		ADI47588.1metalloproteinase, partial
TRINITY_DN5229_c0_g1_i1	0.5	30303.6	15.8872	0.999991	SVMP		ADI47586.1metalloproteinase
TRINITY_DN2002_c0_g1_i1	0.5	29314.7	15.8393	0.999991	SVMP		ADI47585.1metalloproteinase
TRINITY_DN3883_c0_g1_i3	0.5	25053.7	15.6127	0.999989	SVMP		QHR82835.1snake venom metalloprotease 3, partial
TRINITY_DN12_c5_g1_i3	0.5	24464.1	15.5784	0.999989	SVMP		ADI47580.1metalloproteinase
TRINITY_DN2866_c0_g1_i1	1.32036	24304.4	14.168	0.999989	SVMP		ADI47582.1metalloproteinase, partial
TRINITY_DN557_c0_g3_i1	0.5	24255.1	15.566	0.999989	SVMP		ADI47583.1metalloproteinase
TRINITY_DN2866_c0_g1_i2	0.5	23766.5	15.5366	0.999989	SVMP		ADI47582.1metalloproteinase, partial
TRINITY_DN267_c0_g1_i1	0.5	23346	15.5109	0.999989	SVMP		ADI47585.1metalloproteinase
TRINITY_DN38284_c0_g2_i1	1.32036	23296.7	14.1069	0.999989	SVMP		ADW54356.1group III snake venom metalloproteinase
TRINITY_DN2002_c0_g5_i4	0.5	20675.3	15.3356	0.999988	SVMP		ADI47577.1metalloproteinase
TRINITY_DN2460_c1_g2_i1	0.5	20600.1	15.3304	0.999988	SVMP		ADI47592.1metalloproteinase
TRINITY_DN22_c1_g1_i8	0.5	19834.4	15.2757	0.999988	SVMP		QHR82835.1snake venom metalloprotease 3, partial
TRINITY_DN12_c5_g1_i1	0.660181	19451.5	14.8467	0.999986	SVMP		ADI47580.1metalloproteinase
TRINITY_DN2590_c0_g1_i1	0.5	18605.9	15.1835	0.999985	SVMP		ADI47586.1metalloproteinase
TRINITY_DN267_c3_g1_i1	0.5	18436.8	15.1703	0.999985	SVMP		QBF53417.1metalloproteinase of class P-III MPIII-4
TRINITY_DN12877_c0_g1_i1	0.5	18305.2	15.16	0.999985	SVMP		ADI47590.1metalloproteinase
TRINITY_DN8021_c0_g1_i1	0.5	17701.5	15.1116	0.999985	SVMP		ADI47693.1metalloproteinase
TRINITY_DN5932_c0_g1_i2	0.5	17516	15.0964	0.999984	SVMP		ADI47595.1metalloproteinase, partial
TRINITY_DN34137_c0_g1_i1	0.5	17375	15.0847	0.999984	SVMP		XP_015686692.2zinc metalloproteinase/disintegrin PMMP-2, partial
TRINITY_DN3582_c0_g3_i3	0.5	16545.9	15.0142	0.999981	SVMP		CAJ01683.1Group III snake venom metalloproteinase
TRINITY_DN2460_c1_g2_i7	0.5	16242.9	14.9875	0.999981	SVMP		ADI47583.1metalloproteinase
TRINITY_DN12_c0_g1_i2	6.60181	16141.9	11.2557	0.999981	SVMP		ADI47604.1metalloproteinase, partial
TRINITY_DN3883_c0_g1_i2	0.5	15763.7	14.9443	0.999981	SVMP		QHR82835.1snake venom metalloprotease 3, partial
TRINITY_DN3582_c2_g1_i1	0.5	14880.5	14.8611	0.999981	SVMP		ADI47626.1metalloproteinase
TRINITY_DN378424_c0_g1_i1	0.5	14406	14.8144	0.99998	SVMP		CAJ01689.1Group III snake venom metalloproteinase
TRINITY_DN5229_c0_g1_i2	0.5	14140.6	14.7876	0.99998	SVMP		ADI47586.1metalloproteinase
TRINITY_DN34137_c0_g1_i2	0.5	13839.9	14.7565	0.99998	SVMP		ADI47578.1metalloproteinase, partial
TRINITY_DN2002_c0_g4_i1	13.8638	12714.8	9.84096	0.999979	SVMP		ADI47597.1metalloproteinase, partial
TRINITY_DN1465_c0_g1_i1	0.5	12609.1	14.6222	0.999979	SVMP		QHR82835.1snake venom metalloprotease 3, partial
TRINITY_DN22_c1_g1_i12	0.5	11674.2	14.511	0.999979	SVMP		XP_039210138.1snake venom metalloproteinase BITM02A-like
TRINITY_DN1613_c1_g1_i5	0.5	11361.8	14.4719	0.999978	SVMP		ADI47584.1metalloproteinase
TRINITY_DN3883_c0_g1_i1	0.5	11237.3	14.456	0.999978	SVMP		QHR82835.1snake venom metalloprotease 3, partial
TRINITY_DN2460_c1_g2_i5	0.5	11072.9	14.4347	0.999978	SVMP		ADI47583.1metalloproteinase
TRINITY_DN1613_c1_g1_i1	1.98054	10549	12.3789	0.999978	SVMP		ADI47584.1metalloproteinase
TRINITY_DN130_c0_g1_i4	0.5	10424.6	14.3477	0.999978	SVMP		ADI47594.1metalloproteinase, partial
TRINITY_DN2002_c0_g5_i3	0.5	9085.66	14.1494	0.999971	SVMP		ADI47596.1metalloproteinase, partial
TRINITY_DN22_c1_g1_i6	0.5	9012.85	14.1378	0.99997	SVMP		XP_015685701.1zinc metalloproteinase/disintegrin-like HR1a
TRINITY_DN44_c2_g1_i2	0.5	8961.17	14.1295	0.99997	SVMP		ADI47594.1metalloproteinase, partial
TRINITY_DN376723_c0_g1_i1	0.5	8756.81	14.0962	0.999969	SVMP		ADW54352.1group III snake venom metalloproteinase, partial
TRINITY_DN22_c1_g1_i10	0.5	8545.41	14.0609	0.999969	SVMP		QHR82835.1snake venom metalloprotease 3, partial
TRINITY_DN7903_c2_g1_i1	0.5	8016.9	13.9688	0.999968	SVMP		ADW54330.1group I snake venom metalloproteinase, partial
TRINITY_DN3582_c0_g2_i3	0.5	7974.62	13.9612	0.999968	SVMP		ADI47587.1metalloproteinase, partial
TRINITY_DN158_c1_g2_i1	0.5	7629.33	13.8973	0.999966	SVMP		ADI47601.1metalloproteinase, partial
TRINITY_DN467554_c0_g1_i1	0.5	7462.55	13.8655	0.999966	SVMP		ADI47722.1metalloproteinase
TRINITY_DN158_c3_g2_i1	0.5	7126.65	13.799	0.999965	SVMP		QIV64766.1MDC-1
TRINITY_DN5576_c0_g1_i2	0.5	6560.56	13.6796	0.999965	SVMP		XP_039210138.1snake venom metalloproteinase BITM02A-like
TRINITY_DN7329_c0_g1_i5	0.5	5733.74	13.4853	0.999953	SVMP		ADI47595.1metalloproteinase, partial
TRINITY_DN44_c13_g1_i1	0.5	5242.81	13.3561	0.999949	SVMP		ADI47658.1metalloproteinase
TRINITY_DN5600_c0_g2_i1	0.5	5033.76	13.2974	0.999944	SVMP		ADI47594.1metalloproteinase, partial
TRINITY_DN1913_c1_g1_i1	0.5	4949.2	13.273	0.999942	SVMP		XP_039210138.1snake venom metalloproteinase BITM02A-like
TRINITY_DN8021_c0_g1_i2	0.5	4913.96	13.2627	0.99994	SVMP		AMB36352.1metalloproteinase of class P-III MPIII-1
TRINITY_DN1195_c0_g1_i1	0.5	4740.14	13.2107	0.999939	SVMP		ADI47654.1metalloproteinase, partial
TRINITY_DN44_c0_g1_i4	0.5	3946.2	12.9462	0.999927	SVMP		ADW54356.1group III snake venom metalloproteinase
TRINITY_DN4445_c0_g1_i1	0.5	3713.66	12.8586	0.999919	SVMP		XP_015685701.1zinc metalloproteinase/disintegrin-like HR1a
TRINITY_DN38284_c0_g1_i2	0.5	3671.38	12.8421	0.999919	SVMP		ADW54356.1group III snake venom metalloproteinase
TRINITY_DN1459_c1_g1_i1	0.5	3333.13	12.7027	0.999908	SVMP		ADI47690.1metalloproteinase, partial
TRINITY_DN44_c15_g1_i1	0.5	3319.04	12.6965	0.999908	SVMP		ADI47601.1metalloproteinase, partial
TRINITY_DN5600_c0_g2_i6	0.5	3274.41	12.677	0.999904	SVMP		ADI47594.1metalloproteinase, partial
TRINITY_DN12_c0_g1_i8	0.5	2748.25	12.4243	0.999896	SVMP		ADI47595.1metalloproteinase, partial
TRINITY_DN2002_c0_g2_i3	0.5	2576.78	12.3314	0.999893	SVMP		ADI47658.1metalloproteinase
TRINITY_DN44_c0_g1_i1	0.5	1641.9	11.6812	0.999852	SVMP		ADW54356.1group III snake venom metalloproteinase
TRINITY_DN44_c0_g1_i2	0.5	1536.2	11.5852	0.999841	SVMP		ADW54356.1group III snake venom metalloproteinase
TRINITY_DN2002_c0_g2_i2	2.64073	1508.01	9.1575	0.99984	SVMP		ADI47602.1metalloproteinase, partial
TRINITY_DN3843_c0_g1_i3	0.5	1230.84	11.2654	0.99981	SVMP		ADI47594.1metalloproteinase, partial
TRINITY_DN22_c1_g1_i5	0.5	1202.65	11.232	0.999806	SVMP		XP_015685701.1zinc metalloproteinase/disintegrin-like HR1a
TRINITY_DN22_c1_g1_i1	0.5	1040.58	11.0232	0.999791	SVMP		XP_015685701.1zinc metalloproteinase/disintegrin-like HR1a
TRINITY_DN7329_c0_g1_i4	0.5	1019.44	10.9936	0.999789	SVMP		ADI47681.1metalloproteinase, partial
TRINITY_DN1613_c1_g1_i2	3.30091	932.525	8.14214	0.999777	SVMP		ADI47584.1metalloproteinase
TRINITY_DN21809_c0_g1_i5	0.5	916.083	10.8393	0.999774	SVMP		ABD34830.2venom metalloproteinase bothrojarin2, partial
TRINITY_DN4169_c1_g1_i2	43.572	817.428	4.22962	0.999696	SVMP		XP_039215643.1metalloprotease TIKI1-like
TRINITY_DN3040_c0_g1_i1	0.5	721.122	10.4941	0.999716	SVMP		ADI47654.1metalloproteinase, partial
TRINITY_DN3040_c0_g1_i2	0.5	707.028	10.4656	0.99971	SVMP		ADI47654.1metalloproteinase, partial
TRINITY_DN1465_c0_g1_i2	0.5	465.088	9.86136	0.999548	SVMP		QHR82835.1snake venom metalloprotease 3, partial
TRINITY_DN13348_c0_g1_i1	0.5	455.693	9.83192	0.999541	SVMP		ADI47626.1metalloproteinase
TRINITY_DN12_c23_g1_i3	0.5	432.203	9.75557	0.999516	SVMP		QBF53417.1metalloproteinase of class P-III MPIII-4
TRINITY_DN44_c1_g1_i4	0.5	371.131	9.53578	0.99946	SVMP		ADI47722.1metalloproteinase
TRINITY_DN2002_c0_g5_i2	0.5	333.548	9.38175	0.999397	SVMP		ADI47577.1metalloproteinase
TRINITY_DN4445_c0_g1_i2	0.5	272.476	9.08998	0.999254	SVMP		XP_015685701.1zinc metalloproteinase/disintegrin-like HR1a
TRINITY_DN21809_c0_g1_i4	0.5	270.127	9.07749	0.999252	SVMP		ADI47597.1metalloproteinase, partial
TRINITY_DN158_c0_g1_i3	8.58236	227.846	4.73054	0.999116	SVMP		ADI47597.1metalloproteinase, partial
TRINITY_DN18412_c0_g1_i1	0.5	180.868	8.49879	0.998951	SVMP		XP_015683146.2LOW QUALITY PROTEIN: zinc metalloproteinase-disintegrin-like NaMP
TRINITY_DN3843_c0_g1_i1	0.5	180.868	8.49879	0.998951	SVMP		ADI47594.1metalloproteinase, partial
TRINITY_DN3790_c1_g1_i2	0.5	162.076	8.34053	0.998834	SVMP		XP_015685701.1zinc metalloproteinase/disintegrin-like HR1a
TRINITY_DN7329_c0_g1_i3	0.5	145.634	8.1862	0.998703	SVMP		ADI47604.1metalloproteinase, partial
TRINITY_DN9617_c0_g1_i3	0.5	129.191	8.01336	0.99854	SVMP		ADI47683.1metalloproteinase
TRINITY_DN557_c0_g1_i1	0.5	119.795	7.90443	0.998425	SVMP		QHR82835.1snake venom metalloprotease 3, partial
TRINITY_DN12_c5_g1_i2	0.5	112.749	7.81697	0.998329	SVMP		ADI47580.1metalloproteinase
TRINITY_DN20015_c0_g1_i2	26.4073	112.749	2.0941	0.970201	SVMP		XP_058029467.1zinc-regulated GTPase metalloprotein activator 1-like isoform X1
TRINITY_DN4688_c0_g1_i6	0.5	108.051	7.75557	0.998263	SVMP		ADI47674.1metalloproteinase, partial
TRINITY_DN5825_c0_g1_i1	0.5	103.353	7.69144	0.998184	SVMP		CAJ01680.1Group III snake venom metalloproteinase
TRINITY_DN5835_c0_g1_i8	0.5	101.004	7.65827	0.998133	SVMP		XP_015685664.1zinc metalloproteinase/disintegrin-like HR1a, partial
TRINITY_DN18990_c0_g1_i1	1.32036	101.004	6.25733	0.998107	SVMP		XP_015683143.1zinc metalloproteinase-disintegrin-like NaMP
TRINITY_DN300134_c0_g1_i1	0.5	98.6551	7.62432	0.998087	SVMP		XP_015685701.1zinc metalloproteinase/disintegrin-like HR1a
TRINITY_DN18990_c0_g1_i3	0.5	75.1658	7.232	0.997428	SVMP		XP_015686551.1snake venom metalloproteinase ACLF-like, partial
TRINITY_DN587381_c0_g1_i2	0.5	72.8168	7.1862	0.997352	SVMP		XP_015685701.1zinc metalloproteinase/disintegrin-like HR1a
TRINITY_DN5835_c0_g1_i7	0.660181	63.4211	6.58596	0.996809	SVMP		XP_015685664.1zinc metalloproteinase/disintegrin-like HR1a, partial
TRINITY_DN44_c2_g1_i8	0.5	56.3743	6.81697	0.996283	SVMP		ADI47594.1metalloproteinase, partial
TRINITY_DN19049_c0_g1_i5	0.5	56.3743	6.81697	0.996283	SVMP		ADI47580.1metalloproteinase
TRINITY_DN1195_c0_g2_i1	0.5	54.0254	6.75557	0.996119	SVMP		ADI47582.1metalloproteinase, partial
TRINITY_DN163552_c0_g1_i1	1.32036	54.0254	5.35463	0.996032	SVMP		XP_015683143.1zinc metalloproteinase-disintegrin-like NaMP
TRINITY_DN5835_c0_g1_i6	0.5	51.6765	6.69144	0.99594	SVMP		XP_015685664.1zinc metalloproteinase/disintegrin-like HR1a, partial
TRINITY_DN9617_c2_g1_i1	0.5	37.5829	6.232	0.99388	SVMP		ADI47579.1metalloproteinase
TRINITY_DN3790_c1_g1_i1	0.5	32.885	6.03936	0.992645	SVMP		XP_015685701.1zinc metalloproteinase/disintegrin-like HR1a
TRINITY_DN343215_c0_g1_i1	0.5	30.5361	5.93244	0.992033	SVMP		ADI47638.1metalloproteinase
TRINITY_DN1613_c1_g1_i3	0.5	30.5361	5.93244	0.992033	SVMP		XP_029142020.1zinc metalloproteinase/disintegrin-like
TRINITY_DN3582_c2_g1_i2	0.5	30.5361	5.93244	0.992033	SVMP		ADI47659.1metalloproteinase, partial
TRINITY_DN5600_c0_g2_i5	0.5	30.5361	5.93244	0.992033	SVMP		XP_015685587.1zinc metalloproteinase/disintegrin-like HR1a
TRINITY_DN481959_c0_g1_i2	4.62127	30.5361	2.72415	0.982234	SVMP		XP_058038800.1disintegrin and metalloproteinase domain-containing protein 22 isoform X2
TRINITY_DN19012_c0_g3_i1	0.5	28.1872	5.81697	0.990943	SVMP		AXL96555.1snake venom metalloproteinase 5, partial
TRINITY_DN5835_c0_g1_i9	0.5	25.8382	5.69144	0.990055	SVMP		XP_015685664.1zinc metalloproteinase/disintegrin-like HR1a, partial
TRINITY_DN2590_c0_g1_i2	0.5	23.4893	5.55393	0.988413	SVMP		ADI47586.1metalloproteinase
TRINITY_DN406917_c0_g1_i1	0.5	23.4893	5.55393	0.988413	SVMP		ADI47680.1metalloproteinase, partial
TRINITY_DN108637_c0_g1_i1	1.32036	23.4893	4.153	0.988343	SVMP		XP_039210131.1zinc metalloproteinase-disintegrin-like NaMP
TRINITY_DN74640_c0_g1_i1	0.5	9.39572	4.232	0.964923	SVMP		ADI47722.1metalloproteinase
TRINITY_DN262306_c0_g1_i1	0.5	7.04679	3.81697	0.953716	SVMP		XP_015685587.1zinc metalloproteinase/disintegrin-like HR1a
TRINITY_DN9617_c7_g1_i1	0.5	4.69786	3.232	0.931787	SVMP		XP_015685587.1zinc metalloproteinase/disintegrin-like HR1a
TRINITY_DN33220_c0_g1_i6	0.5	4.69786	3.232	0.931787	SVMP		XP_039221425.1disintegrin and metalloproteinase domain-containing protein 19 isoform X1
TRINITY_DN17_c2_g1_i1	31.0285	345582	13.4431	1	SVMPI	3.41446	CAP17271.1snake venom metalloprotease inhibitor precursor
TRINITY_DN277_c0_g1_i3	8.58236	37895.3	12.1084	0.999994	SVMPI		CAP17272.1snake venom metalloprotease inhibitor precursor
TRINITY_DN497048_c0_g1_i1	4.62127	17492.5	11.8862	0.999984	SVMPI		A8YPR6.2RecName: Full=Snake venom metalloprotease inhibitor 02D01; AltName: Full=02E11; AltName: Full=10F07; AltName: Full=Svmpi-Eoc7; Contains: RecName: Full=Tripeptide pEKW 1; Contains: RecName: Full=Tripeptide pEKW 2; Contains: RecName: Full=Tripeptide pEKW 3; Contains: RecName: Full=Tripeptide pEKW 4; Contains: RecName: Full=Tripeptide pEKW 5; Contains: RecName: Full=Tripeptide pEKW 6; Contai…
TRINITY_DN277_c0_g1_i2	0.5	206.706	8.69144	0.999075	SVMPI		CAP17272.1snake venom metalloprotease inhibitor precursor
TRINITY_DN118_c0_g1_i7	14.524	174331	13.5511	0.999999	SVSP	5.04237	ADI47560.1serine protease, partial
TRINITY_DN118_c0_g1_i6	0.5	32424.6	15.9848	0.999993	SVSP		ADI47566.1serine protease, partial
TRINITY_DN2058_c1_g1_i1	0.660181	31290.1	15.5325	0.999991	SVSP		ADI47573.1serine protease, partial
TRINITY_DN1150_c0_g1_i3	0.5	29507.3	15.8488	0.999991	SVSP		ADI47573.1serine protease, partial
TRINITY_DN578643_c0_g1_i1	0.5	24898.7	15.6038	0.999989	SVSP		ADI47572.1serine protease, partial
TRINITY_DN118_c0_g1_i9	0.5	24140	15.5591	0.999989	SVSP		ADI47557.1serine protease, partial
TRINITY_DN1016_c0_g1_i4	0.5	23397.7	15.5141	0.999989	SVSP		ADI47568.1serine protease, partial
TRINITY_DN118_c0_g1_i2	0.660181	23299	15.107	0.999989	SVSP		ADI47557.1serine protease, partial
TRINITY_DN118_c0_g1_i3	124.114	19963.6	7.32956	0.999988	SVSP		ADI47560.1serine protease, partial
TRINITY_DN2465_c0_g1_i1	0.660181	19103.9	14.8206	0.999985	SVSP		ADI47575.1serine protease, partial
TRINITY_DN998_c0_g1_i1	0.5	18288.8	15.1587	0.999985	SVSP		E0Y418.1RecName: Full=Serine protease VLSP-1; AltName: Full=Snake venom serine protease; Short=SVSP; Flags: Precursor
TRINITY_DN4232_c0_g1_i3	0.5	16017.4	14.9673	0.999981	SVSP		BAN82124.1serine protease, partial
TRINITY_DN3219_c0_g1_i1	0.5	13987.9	14.7719	0.99998	SVSP		ADI47574.1serine protease, partial
TRINITY_DN11674_c0_g2_i4	0.5	13858.7	14.7585	0.99998	SVSP		ADI47569.1serine protease, partial
TRINITY_DN504_c5_g2_i1	17.1647	12773.5	9.53949	0.999979	SVSP		QHR82807.1serine protease 3
TRINITY_DN118_c18_g1_i1	0.5	12127.5	14.566	0.999979	SVSP		ADI47572.1serine protease, partial
TRINITY_DN118_c0_g1_i10	0.660181	11782.2	14.1234	0.999979	SVSP		AUS82501.1serine endopeptidase
TRINITY_DN2058_c0_g1_i1	0.5	10861.5	14.4069	0.999978	SVSP		ADI47566.1serine protease, partial
TRINITY_DN1016_c0_g1_i5	0.5	10560.8	14.3664	0.999978	SVSP		ADI47568.1serine protease, partial
TRINITY_DN385755_c0_g1_i2	0.5	9649.41	14.2362	0.999976	SVSP		ADI47573.1serine protease, partial
TRINITY_DN998_c0_g1_i2	0.660181	9539.01	13.8187	0.999976	SVSP		ART88739.1serine protease
TRINITY_DN118_c0_g1_i8	0.5	8533.66	14.0589	0.999969	SVSP		ADI47566.1serine protease, partial
TRINITY_DN385755_c0_g1_i1	0.5	8460.85	14.0466	0.999969	SVSP		ADI47573.1serine protease, partial
TRINITY_DN504_c5_g2_i2	22.4462	8242.4	8.52045	0.999969	SVSP		QHR82807.1serine protease 3
TRINITY_DN11674_c0_g2_i5	0.5	6779.01	13.7269	0.999965	SVSP		ADI47569.1serine protease, partial
TRINITY_DN118_c0_g1_i5	0.5	5054.9	13.3035	0.999944	SVSP		ADI47557.1serine protease, partial
TRINITY_DN39625_c0_g1_i4	0.5	3443.53	12.7497	0.999909	SVSP		BAN82117.1serine protease, partial
TRINITY_DN1150_c3_g1_i1	0.5	2917.37	12.5105	0.9999	SVSP		ADI47566.1serine protease, partial
TRINITY_DN54661_c0_g1_i1	0.5	2083.5	12.0248	0.999872	SVSP		XP_015671564.1snake venom serine protease serpentokallikrein-1
TRINITY_DN1016_c0_g1_i2	0.5	1714.72	11.7438	0.999856	SVSP		ADI47568.1serine protease, partial
TRINITY_DN627007_c0_g1_i1	0.5	885.547	10.7904	0.999766	SVSP		ADI47550.1serine protease, partial
TRINITY_DN11674_c0_g2_i8	0.660181	617.769	9.86999	0.99966	SVSP		ADI47569.1serine protease, partial
TRINITY_DN2058_c0_g1_i2	0.5	580.186	10.1804	0.999636	SVSP		ADI47550.1serine protease, partial
TRINITY_DN11674_c0_g2_i1	0.5	413.412	9.69144	0.999496	SVSP		ADI47569.1serine protease, partial
TRINITY_DN4232_c0_g1_i1	0.5	349.991	9.45117	0.999433	SVSP		BAN82124.1serine protease, partial
TRINITY_DN4232_c0_g1_i2	0.5	166.774	8.38175	0.998871	SVSP		BAN82124.1serine protease, partial
TRINITY_DN2058_c2_g1_i1	0.5	105.702	7.72386	0.998229	SVSP		ADI47569.1serine protease, partial
TRINITY_DN1150_c0_g1_i2	0.5	105.702	7.72386	0.998229	SVSP		ADI47573.1serine protease, partial
TRINITY_DN11674_c0_g2_i6	0.5	89.2594	7.47993	0.997873	SVSP		ADI47569.1serine protease, partial
TRINITY_DN22435_c0_g1_i1	0.5	46.9786	6.55393	0.995369	SVSP		BAN89400.1serine protease
TRINITY_DN1150_c0_g1_i1	0.5	37.5829	6.232	0.99388	SVSP		ADI47573.1serine protease, partial
TRINITY_DN71593_c0_g1_i1	0.5	7.04679	3.81697	0.953716	SVSP		QHR82805.1serine protease 4
TRINITY_DN30524_c0_g1_i2	1.32036	7.04679	2.41603	0.922749	SVSP		QHR82816.1serine protease 9, partial
TRINITY_DN4402_c0_g1_i8	282.558	2614.36	3.20984	0.997496	SVSP-I (Kunitz)	0.0560976	QHR82826.1serine protease inhibitor 6
TRINITY_DN4402_c0_g1_i2	140.619	1865.05	3.72936	0.999519	SVSP-I (Kunitz)		QHR82826.1serine protease inhibitor 6
TRINITY_DN7002_c0_g1_i1	475.331	1479.83	1.63842	0.903146	SVSP-I (Kunitz)		QHR82825.1serine protease inhibitor 4
TRINITY_DN4402_c0_g1_i5	34.3294	382.876	3.47936	0.998542	SVSP-I (Kunitz)		QHR82826.1serine protease inhibitor 6
TRINITY_DN4402_c0_g1_i7	29.048	248.987	3.09956	0.9966	SVSP-I (Kunitz)		QHR82826.1serine protease inhibitor 6
TRINITY_DN219_c0_g1_i6	1.32036	2764.69	11.032	0.999896	Veficolin	0.0429229	QHR82844.1veficolin 1
TRINITY_DN219_c0_g1_i4	0.660181	1787.54	11.4028	0.999858	Veficolin		QHR82844.1veficolin 1
TRINITY_DN219_c0_g1_i5	0.5	389.922	9.60704	0.999478	Veficolin		QHR82845.1veficolin 5, partial
TRINITY_DN219_c0_g1_i2	0.5	101.004	7.65827	0.998133	Veficolin		QHR82844.1veficolin 1
TRINITY_DN2445_c0_g1_i5	15.1842	21974.2	10.499	0.999988	VEGF	0.208897	C0K3N1.1RecName: Full=Snake venom vascular endothelial growth factor toxin barietin; Short=svVEGF; AltName: Full=VEGF-F; Flags: Precursor
TRINITY_DN2445_c0_g1_i3	11.2231	2022.43	7.49348	0.999868	VEGF		P67863.2RecName: Full=Snake venom vascular endothelial growth factor toxin vammin; Short=svVEGF; AltName: Full=VEGF-F; Flags: Precursor
TRINITY_DN14559_c0_g1_i4	134.017	427.505	1.67353	0.902696	VEGF		XP_039224063.1vascular endothelial growth factor receptor kdr-like isoform X2
TRINITY_DN2445_c0_g1_i2	0.5	44.6297	6.47993	0.995065	VEGF		P67863.2RecName: Full=Snake venom vascular endothelial growth factor toxin vammin; Short=svVEGF; AltName: Full=VEGF-F; Flags: Precursor
TRINITY_DN2445_c0_g1_i1	0.5	42.2807	6.40193	0.994637	VEGF		P67863.2RecName: Full=Snake venom vascular endothelial growth factor toxin vammin; Short=svVEGF; AltName: Full=VEGF-F; Flags: Precursor
TRINITY_DN2445_c0_g1_i4	0.5	32.885	6.03936	0.992645	VEGF		P67863.2RecName: Full=Snake venom vascular endothelial growth factor toxin vammin; Short=svVEGF; AltName: Full=VEGF-F; Flags: Precursor
