# Supplementary material for: Explaining Echis: Proteotranscriptomic Profiling of Echis carinatus carinatus Venom
Source: Toxins (Basel). 2025 Jul 16;17(7):353. doi: 10.3390/toxins17070353 (PMC12298760; doi:10.3390/toxins17070353)
Supplement: Supplementary file 1 [file toxins-17-00353-s001.zip › Supplementary FIle S2_Revised.xlsx]

## Sheet: Proteomics
Accession	Protein Name	Total Peptides	Unique peptide	Unique Peptide Sequence	Normalised Abundance	Family	Relative abundance%
P01391.1	Alpha-cobratoxin	4	1	VDLGC(+57.02)AATC(+57.02)PTVK	9.17079e-06	3FTX	0.570349
P86538.2	Cytotoxin 2a	2	2	K.MFMVSDLTIPVKR.G	0.00497795	3FTX
7D0V	Snake venom 5'-nucleotidase	16	2	VVSLNVLC(+57.02)TEC(+57.02)R	0.000612342	5'-NT
XP_026582322.1	5'-nucleotidase	10	1	R.HGQGSGELLQVSGIK.V	9.9138e-06	5'-NT
XCA51227.1	snake venom 5'-nucleotidase	8	1	K.VLLPSFLAAGGDGYHMLK.G	4.18121e-06	5'-NT
4QWW	Acetylcholinesterase	14	4	R.SKNPQELIDEEWSVLPYK.S	0.000617342	Acetylcholinesterase	0.070602
JAG44871.1	endoplasmic reticulum aminopeptidase 1-like protein	21	2	K.NSDGTLKLPNNIK.M	0.000881945	Aminopeptidase	0.163346
XP_026528269.1	endoplasmic reticulum aminopeptidase 1	12	1	K.TVLHDVQAVM(+15.99)NTWTLQK.G	0.000255626	Aminopeptidase
XP_026530513.1	xaa-Pro aminopeptidase 2	6	1	K.TKYPVNEEPYLTFK.V	8.71074e-05	Aminopeptidase
XP_060548102.1	xaa-Pro aminopeptidase 2	6	1	R.LEDVALVVPAK.T	0.000131866	Aminopeptidase
KAG8144505.1	putative Xaa-Pro aminopeptidase 2 protein	5	1	R.QVIGPELQR.R	7.17493e-05	Aminopeptidase
XP_063159894.1	probable serine carboxypeptidase CPVL	1	1	R.GGGHILPYDQPER.A	4.13823e-06	Carboxypeptidase	0.000473266
8AYH	Cobra venom factor	14	6	K.LILNIPLNAQSLPITVR.T	0.00312319	Cobra venom factor	0.357182
ETE62137.1	hypothetical protein L345_12110, partial	1	1	K.YLYVC(+57.02)QYC(+57.02)PAGNIR.G	4.41252e-05	CRISP	0.00504635
TRINITY_DN66015	Snaclec coagulation factor IX	9	9	K.HC(+57.02)ITEWSDGSK.I	0.0272243	Snaclec	20.9083
AAR06852.1	C-type lectin-2	5	1	K.NC(+57.02)FGLEKETEYR.T	0.00166864	Snaclec
AOE43148.1	C-type lectin-like protein	4	1	K.EEADFVAQLVSENVK.S	0	Snaclec
1V7P	EMS16 B chain	7	2	R.LASIHSSEEEAFVSK.L	0.0185868	Snaclec
ADK22825.1	P68 alpha subunit	4	1	K.TPADYVWIGLR.N	0.000130662	Snaclec
JAC96617.1	C-type lectin J	4	2	K.SSADYVWIGLWNK.R	0.0721339	Snaclec
AAB32774.1	echicetin beta subunit	3	3	NC(+57.02)LPDWSVYEGYC(+57.02)YK.V	0.010229	Snaclec
Q7T248.2	Snaclec echicetin subunit alpha	3	3	R.YSEC(+57.02)FVLEK.Q	0.00835132	Snaclec
P81798.1	Snaclec multactivase regulatory subunit	3	3	DC(+57.02)LPGWSVYEGR.C	0.00747095	Snaclec
TRINITY_DN18338	Snaclec 3	1	1	C.C(+57.02)PIGWSSYDQNC(+57.02)YK.A	0.0159136	Snaclec
AAB36402.1	ECLV IX/X-bp beta subunit	2	1	K.HC(+57.02)YKVFDEPK.T	2.09677e-05	Snaclec
Q4PRC9.1	Snaclec 4	2	1	K.SM(+15.99)TC(+57.02)NFIAPVVC(+57.02)K.F	0	Snaclec
JAC96622.1	C-type lectin E	2	2	K.WTDFHEWDNINC(+57.02)ADR.Y	0.00504896	Snaclec
UMW88260.1	C-type lectin	1	1	K.TTDNQWIR.R	0.0139515	Snaclec
AAL66391.1	antithrombin 1 A chain	1	1	R.FC(+57.02)TEQADGGHLVSIESK.G	0	Snaclec
Q9PSM9.1	Snaclec coagulation factor IX	2	2	K.TWKDAEKFC(+57.02)K.K	0.00191602	Snaclec
XCA51270.1	C-type lectin-like protein	1	1	S.QTLESEIVWM(+15.99)GLSK.L	4.08509e-05	Snaclec
UMW88228.1	C-type lectin	1	1	K.TWEDAEKFC(+57.02)Q.K	0	Snaclec
ABW82677.1	c-type lectin	1	1	K.ANLVWIGLR.D	0.000134733	Snaclec
Q5EE07.1	Disintegrin	16	8	R.AMLDGLHDYC(+57.02)TGVTSDC(+57.02)PR.N	0.0162506	Disintegrin	2.66787
P81630.1	Disintegrin EC3A	8	2	R.AVGDDVDDYC(+57.02)SGITPDC(+57.02)PR.N	0.000194739	Disintegrin
P81631.1	Disintegrin EC3B	8	1	NSVHPC(+57.02)C(+57.02)DPVKC(+57.02)EPR.E	0	Disintegrin
P0C6B5.1	Disintegrin schistatin-like subunit B	6	6	K.HC(+57.02)ISGPC(+57.02)C(+57.02)ENC(+57.02)YFLR.S	0.0065399	Disintegrin
C0LZJ5.1	Disintegrin-like leberagin-C	5	2	R.KQSDRLIPC(+57.02)APEDVKC(+57.02)GR.L	0.000233706	Disintegrin
P0C6A3.1	Disintegrin EMS11A	7	1	NSAHPC(+57.02)C(+57.02)DPVKC(+57.02)EPR.E	2.48891e-05	Disintegrin
CAJ40967.1	KGD-containing dimeric disintegrin subunit precursor	2	1	R.AKGDNLHDYC(+57.02)TGISSDC(+57.02)PR.N	5.39438e-05	Disintegrin
AMB36347.1	disintegrin Dis-1	3	1	K.RAM(+15.99)LDGLNDYC(+57.02)TGISSDC(+57.02)PR.N	3.12415e-06	Disintegrin
ABC18317.1	disintegrin	3	1	K.RTMLDGLNDYC(+57.02)TGVTSDC(+57.02)PR.N	7.98743e-06	Disintegrin
Q3BER4.1	Disintegrin EO5A	3	1	K.KTMLDGLNDYC(+57.02)TGVTSDC(+57.02)PR.N	0	Disintegrin
M5BHN0.1	Disintegrin DS-AN	1	1	R.ARGDDM(+15.99)NDYC(+57.02)TGITPDC(+57.02)PR.N	1.89532e-05	Disintegrin
ABI33941.1	hyaluronidase	3	2	R.DLHPELSEDKIR.R	1.65292e-05	Hyaluronidase	0.00189035
ACF70483.1	L-amino acid oxidase precursor	27	4	K.HIVIVGAGM(+15.99)SGLSAAYVLAGAGHK.V	0.000183208	LAAO	3.45361
ABN72539.1	L-amino acid oxidase	18	5	R.SPLEEC(+57.02)FREADYEEFLEIAR.N	0.00244379	LAAO
XCA51175.1	L-amino acid oxidase	18	1	K.NQLLETADYVIVC(+57.02)TTSR.A	4.54656e-06	LAAO
QBF53419.1	L-amino acid oxidase LAAO-II	17	1	K.SAGQLYEESLKKAVEELKR.T	5.70254e-05	LAAO
P0DQH9.1	L-amino acid oxidase	13	1	ADDKNPLEEC(+57.02)FREAD.Y	0	LAAO
XP_015673892.1	L-amino-acid oxidase isoform X1	12	1	C.ADNKNPLEEC(+57.02)FR.E	0.0193528	LAAO
Q4JHE1.1	L-amino-acid oxidase	8	1	K.IFLTC(+57.02)SQKFWEADGIHGGK.S	0.000104618	LAAO
AXL95287.1	L-amino acid oxidase 1	8	1	K.STADIVINDLSLIHQLPK.K	6.26551e-05	LAAO
AFP89360.1	L-amino acid oxidase	10	3	K.RFDEIVDGM(+15.99)DKLPTSMYQAIKE.K	0.00653426	LAAO
XP_060540181.1	L-amino-acid oxidase-like isoform X2	8	1	F.EGADYEEFLEIAR.N	7.91589e-05	LAAO
AVX27607.1	L-amino acid oxidase	9	2	K.SASQLYQESLR.K	0.000331723	LAAO
ABG26996.1	L-amino acid oxidase	7	1	K.RVVIVGAGM(+15.99)SGLSAAYVLAGAGHQ.V	0.000445321	LAAO
TRINITY_DN48112	L-amino-acid oxidase	7	2	K.SAGQLYQESLR.K	0.000418788	LAAO
P81383.3	L-amino-acid oxidase	7	7	R.LVADYVLITATAR.A	0.000147465	LAAO
TRINITY_DN108266	L-amino acid oxidase	1	1	R.EGNLSRGAVDM(+15.99)IGDLLNEDSS.V	3.29533e-05	LAAO
P25668.1	Long neurotoxin 1	4	2	R.VDLGC(+57.02)AATC(+57.02)PTVR.T	0.000574265	Long neurotoxin	0.0656754
JAC88974.1	nerve growth factor a	3	3	K.HWNSYC(+57.02)TTTDTFVR.A	0.000107526	NGF	0.0122972
A0A2D0TC04.1	Venom phosphodiesterase	3	3	K.NPFYNPSPAK.E	5.25168e-06	Phosphodiesterase	0.000600605
JAC96587.1	Phospholipase B	31	11	K.HQSLPESYNFDFVTMKPVL	0.00444648	PL B	0.508713
XCA51364.1	snake venom phospholipase B	13	1	K.EVVPESLFAWER.V	1.70129e-06	PL B
Q7T3S7.1	Acidic phospholipase A2 EC-I	62	50	K.LPILSYGSYGC(+57.02)YC(+57.02)GWGGQGPPK.D	0.0746876	PLA2	11.6937
TRINITY_DN73805	acidic phospholipase A2	1	1	R.FDEIVGGFDQLPISMYQAIAETVHLNAR.V	0.000800283	PLA2
AAL87004.1	beta-bungarotoxin A2	2	2	R.TAALC(+57.02)FGDSEYIGAHK.N	0.0260015	PLA2
Q8QFW4.1	Basic phospholipase A2 beta-bungarotoxin A1 chain	4	4	R.TIIC(+57.02)YGAAGTC(+57.02)AR.I	0.000739795	PLA2
P0CAS4.1	Basic phospholipase A2 Cdr-13	1	1	R.C(+57.02)C(+57.02)IVHDC(+57.02)C(+57.02)YEK.L	1.55384e-05	PLA2
P00602.1	Acidic phospholipase A2 CM-I	1	1	P.YIDANYNVNLKER.C	4.66235e-06	PLA2
XP_015687655.1	renin	3	1	E.NDIVIC(+57.02)HEGC(+57.02)TAAIDTGSSFVSGPASSISVLM(+15.99)K.T	0.00073725	SVAP	0.284657
Q18DC8.1	Snake venom aspartic protease EOC123	5	3	K.ITLTYGQGYIEGFLSQDIVR.V	0.000506638	SVAP
JAC96552.1	Renin	1	1	R.EGYWHVDLNGVSIK.N	0.00124515	SVAP
ADI47578.1	metalloproteinase	26	2	R.AGTEC(+57.02)RPAKDEC(+57.02)DM(+15.99)ADLC(+57.02)NGQSDEC(+57.02)PKDQFQR.N	0.00032128	SVMP	38.4917
ADI47590.1	metalloproteinase	17	6	K.LSVGIVEDYRPAESVVA.A	0.00404144	SVMP
ADI47604.1	metalloproteinase	16	6	R.NENYVKTPC(+57.02)APEDVK.C	0.0167066	SVMP
ADI47592.1	metalloproteinase	21	6	R.TDIVSPPVC(+57.02)GNGLLEKGEEC(+57.02)DC(+57.02)GSPANC(+57.02)QYPC(+57.02)C(+57.02)DAASC(+57.02)K.L	0.00273175	SVMP
ADI47658.1	metalloproteinase	14	4	K.YC(+57.02)TC(+57.02)EDYPC(+57.02)IMSAVLSPSR.L	0.00473487	SVMP
AAZ39880.1	hemorrhagic metalloproteinase russelysin	15	14	R.TDIVSPPAC(+57.02)GNELLER.G	0.0089769	SVMP
ADI47725.1	metalloproteinase	13	11	K.RDLINVVSSSIDTLR.S	0.0452948	SVMP
ADI47585.1	metalloproteinase	14	1	K.TDIVSPPVC(+57.02)GNELLEKGEEC(+57.02)DC(+57.02)GSPENC(+57.02)QDPC(+57.02)C(+57.02)DAASC(+57.02)K.L	0.000568321	SVMP
ADI47614.1	metalloproteinase	10	3	R.ATVAEDAC(+57.02)FQFNSLGSDYGYC(+57.02)R.K	0.00803213	SVMP
ADI47588.1	metalloproteinase	12	1	R.KYTGDVTAIK.T	0.000202572	SVMP
ADI47619.1	metalloproteinase	11	1	N.C(+57.02)QDPC(+57.02)C(+57.02)DAALC(+57.02)K.L	0.00560978	SVMP
ADW54346.1	group III snake venom metalloproteinase	9	2	R.TDIISPPVC(+57.02)GNDLLEK.G	0.0347744	SVMP
AUF41660.1	DSAIP	10	1	K.SC(+57.02)IM(+15.99)SGTLSC(+57.02)EASNR.F	1.07044e-05	SVMP
TRINITY_DN21809	metalloproteinase	11	9	R.C(+57.02)IINEPLKTDIISPPVC(+57.02)GNELLEVGEDC(+57.02)DC(+57.02)GSPETC(+57.02)QDTC(+57.02)C(+57.02)DAASC(+57.02)K.L	0.0462207	SVMP
ADI47596.1	metalloproteinase	7	1	R.TDIISPPVC(+57.02)GNELLEK.G	0.00583719	SVMP
CAJ01688.1	Group III snake venom metalloproteinase	7	1	K.NGQPC(+57.02)LNNYGYC(+57.02)YNGK.C	0.00132113	SVMP
ADI47595.1	metalloproteinase	8	1	R.VYEMINTVNEIYIYM(+15.99)DIR.V	1.16075e-05	SVMP
ADI47577.1	metalloproteinase	6	1	X.LHSWVEC(+57.02)ESGEC(+57.02)C(+57.02)DQC(+57.02)KFK.P	8.48421e-05	SVMP
JAV01848.1	BATXSVMPIII16	6	2	R.KGNGVNVPC(+57.02)AQEDVKC(+57.02)GR.L	0.0106187	SVMP
Q2UXQ5.1	Zinc metalloproteinase-disintegrin-like EoVMP2	5	1	R.LGNTYAYC(+57.02)R.K	0.0192975	SVMP
AUF41653.1	RVV-X heavy chain	10	3	R.SVGIVQVQGNR.N	0.000381461	SVMP
TRINITY_DN36158	metalloproteinase	7	6	K.C(+57.02)PIMEYQC(+57.02)YDHFGSNAVVGQDAC(+57.02)FEK.N	0.00702952	SVMP
TRINITY_DN1821	metalloproteinase	7	5	K.TDQIKVQSAADVTLR.L	0.00401751	SVMP
QIV64943.1	MDC-5b	5	2	K.LHSWVEC(+57.02)ESGEC(+57.02)C(+57.02)EQC(+57.02)K.F	0.00266334	SVMP
TRINITY_DN21356	metalloproteinase	8	1	K.GSYYGYC(+57.02)GK.E	2.49344e-06	SVMP
ADI47584.1	metalloproteinase	5	2	K.LKPGTEC(+57.02)GDGMC(+57.02)C(+57.02)DQC(+57.02)R.F	0.000361848	SVMP
Q7LZ61.2	Coagulation factor X-activating enzyme heavy chain	8	1	K.C(+57.02)IFNPPLRK.D	1.09294e-06	SVMP
CAJ01689.1	Group III snake venom metalloproteinase	10	1	K.MHYLNADQHK.G	7.84977e-07	SVMP
ADI47722.1	metalloproteinase	8	3	V.GDDMDDYC(+57.02)SGITPDC(+57.02)PR.N	2.52015e-05	SVMP
ADI47642.1	metalloproteinase	6	1	S.SDC(+57.02)DVPEYC(+57.02)TGQSAEC(+57.02)PLDVFQR.N	0.000873972	SVMP
TRINITY_DN203239	metalloproteinase	4	4	K.NAVGVDESC(+57.02)FEYNR.L	0.0528939	SVMP
CAA55566.1	metalloprotease	9	1	I.RSEC(+57.02)DLPEYC(+57.02)TGQSAEC(+57.02)LRMFSTR.W	0.000586498	SVMP
ADI47717.1	metalloproteinase	6	1	V.GDNMNDYC(+57.02)TGISSDC(+57.02)PR.N	0.00984987	SVMP
TRINITY_DN12911	metalloproteinase	5	1	R.ASDLLSHKPHDNAQLLTTIDLSGSIIGK.A	0.000134233	SVMP
QBF53417.1	metalloproteinase of class P-III MPIII-4	5	1	R.LHSWIEC(+57.02)ESGEC(+57.02)C(+57.02)DQC(+57.02)K.F	0.00307354	SVMP
ADW54356.1	group III snake venom metalloproteinase	4	2	R.KENGIKIPC(+57.02)APEDEKC(+57.02)GR.L	2.02209e-05	SVMP
JAS04448.1	Metalloproteinase type III 6	3	1	R.KENGINIPC(+57.02)AREDVK.C	0.000144876	SVMP
Q9PVK7.1	Zinc metalloproteinase-disintegrin-like cobrin	6	4	N.GTPVGLAYIGSIC(+57.02)NPK.T	0.000123639	SVMP
KAG5858154.1	snake venom metalloprotease precursor	4	1	R.TDIVSPPVC(+57.02)GNELLEMGEEC(+57.02)DC(+57.02)GSPRNC(+57.02)QNPC(+57.02)C(+57.02)DAATC(+57.02)K.L	0	SVMP
ABN72537.1	metalloproteinase	4	3	N.GNTVGLAALGSLC(+57.02)SVK.Y	0.000549874	SVMP
XCA51336.1	snake venom metalloproteinase	2	1	K.TDIVSPPVC(+57.02)GNELLER.E	0.00850251	SVMP
TRINITY_DN12451	metalloproteinase	2	1	K.MIIVLDHSMC(+57.02)TK.Y	0.0125851	SVMP
ADI47626.1	metalloproteinase	2	2	R.KENDVPIPC(+57.02)AQEDIKC(+57.02)GR.L	0.000921877	SVMP
ADI47668.1	metalloproteinase	4	1	K.TDIVSPSVC(+57.02)GNYFVEVGEEC(+57.02)DC(+57.02)GSR.T	0.000272111	SVMP
ADO21503.1	MP_III3 SVMP precursor	2	1	R.IALVGIEIWSNRDLINVT.S	0.000140819	SVMP
TRINITY_DN12877	metalloproteinase	1	1	R.VPLAGLVFWNQR.D	0.0119603	SVMP
CAA66471.1	lebetase Le3	3	1	K.RAVGDDMDDYC(+57.02)TGISSDC(+57.02)PR.N	0	SVMP
TRINITY_DN2076	metalloproteinase	1	1	K.YSVAVIQDLSTR.N	0.00206735	SVMP
AAM51550.1	mocarhagin 1	2	1	R.AAKNDC(+57.02)DFPELC(+57.02)TGR.S	1.16912e-05	SVMP
ADI47693.1	metalloproteinase	2	1	K.GDWMDDYC(+57.02)TGISSDC(+57.02)PR.N	5.89425e-06	SVMP
QIV64914.1	MDC-9	2	1	R.KENGNKIPC(+57.02)APEDEKC(+57.02)GK.L	7.35916e-05	SVMP
JAS04909.1	Metalloproteinase type III 7a	2	1	P.GYC(+57.02)QNPC(+57.02)C(+57.02)DAATC(+57.02)K.L	1.77397e-05	SVMP
V5TBK6.1	Zinc metalloproteinase-disintegrin-like protein H4 subunit A	2	1	K.TDIVSPAFC(+57.02)GN.Y	8.66458e-05	SVMP
JAS05093.1	Metalloproteinase type III 2	1	1	R.AAKDDC(+57.02)DLPELC(+57.02)TGR.S	7.5159e-07	SVMP
ADO21505.1	MP_I2 SVMP precursor	1	1	T.ETNWESDEPIEK.A	0.00164254	SVMP
XP_063167432.1	zinc metalloproteinase-disintegrin-like ohanin	1	1	R.NDNAQLLTGIDFK.G	0.000151262	SVMP
TRINITY_DN497048	Snake venom metalloprotease inhibitor	5	5	A.GGGGGGGGSKALPKSPK.A	0.00730837	SVMPI	0.835817
ADI47565.1	serine protease	25	17	R.FHC(+57.02)TGTLINEQWVLTAAR.C	0.0291112	SVSP	19.8363
ADI47573.1	serine protease	17	9	K.LDKPVTSSTHIAPISLPSSPPSVGSVC(+57.02)R.I	0.0126977	SVSP
TRINITY_DN7501	serine protease	13	4	K.ISSAEDTESIVPHC(+57.02)ANIFVVK.H	0.00272201	SVSP
ADI47568.1	serine protease	9	1	K.KVLNEDEETREPK.E	5.86172e-05	SVSP
ADI47566.1	serine protease	9	8	R.TFC(+57.02)AGVLQGGKDTC(+57.02)K.G	0.0478229	SVSP
TRINITY_DN11057	metalloproteinase	6	3	L.KTDIVSPPVC(+57.02)GNELLEEGEEC(+57.02)DC(+57.02)GSR.A	0.000222788	SVSP
AUS82494.1	serine endopeptidase	7	1	R.LNKPVSNSTHIAPLSLPSSPPSVGSVC(+57.02)R.I	5.51692e-06	SVSP
AAC59906.1	calobin	4	1	R.FLVALYNSR.S	0.01384	SVSP
E0Y418.1	Serine protease VLSP-1	2	2	I.DTC(+57.02)LADSGGPLIC(+57.02)NGQFQGIVAWGR.H	0.00400824	SVSP
O93421.2	Snake venom serine protease pallase	4	1	R.LDSPVKNSAHIAPLSLPSSPPSVGSVC(+57.02)R.T	0	SVSP
ADI47550.1	serine protease	5	2	K.SRTLC(+57.02)AGILGTR.I	0.00152667	SVSP
JAS04410.1	Serine proteinase 3	5	2	K.VFDYTDWIQSIIAGNTAATC(+57.02)PP	0.000128159	SVSP
P86497.1	Snake venom serine protease rhinocerase	2	1	A.HPC(+57.02)AQPLLPAFYTK.V	0.00391982	SVSP
E5L0E4.1	Beta-fibrinogenase-like	4	1	K.TSTYIAPLSLPSSPPR.V	0.0026514	SVSP
ADI47546.1	serine protease	3	1	K.VFDYTDWIQSIIAGSTTATC(+57.02)PP	0.000159305	SVSP
XP_039181484.1	snake venom serine protease-like	3	2	R.TLC(+57.02)AGVLEGGKDTC(+57.02)VG.D	0.000132176	SVSP
JAS04406.1	Serine proteinase 7	1	1	R.TLC(+57.02)AGVLEGGIDTC(+57.02)K.R	0.000547507	SVSP
J3RYA3.1	Snake venom serine proteinase 9	2	1	L.VIGGDEC(+57.02)NIDEHR.F	0.0116075	SVSP
TRINITY_DN578643	serine protease	2	1	K.LNRPVESSIHIEPF.S	0.0241338	SVSP
JAV51423.1	Serine proteinase 17a	1	1	H.SLPSNAPSVGSVC(+57.02)R.V	1.15124e-05	SVSP
AAN52349.1	stejnefibrase 2	2	1	R.TLC(+57.02)AGIVEGGK.D	0.000241835	SVSP
AAQ02901.1	serine protease CL3 precursor	2	1	K.VFDHLDWIQSIIAGNTDAAC(+57.02)PP	0.00131733	SVSP
KAK9397647.1	prostasin-like	1	1	R.LPVYADWIK.G	0.0157692	SVSP
QHR82807.1	serine protease 3	1	1	K.NPSPDIQVILVEEVIK.Y	0.000813304	SVSP
XP_015674504.1	glia-derived nexin	1	1	K.IANVVFANSGLK.M	1.28932e-06	SVSPI	0.000147452
				(+57.02) = Carbamidomethylation
				(+15.99) = Oxidation (M)
